# Supplementary material for: VESPER: global and local cryo-EM map alignment using local density vectors
Source: Nat Commun. 2021 Apr 7;12:2090. doi: 10.1038/s41467-021-22401-y (PMC8027200; doi:10.1038/s41467-021-22401-y)
Supplement: Supplementary file 4 — Supplementary Data 1 [file 41467_2021_22401_MOESM4_ESM.xlsx]

## Sheet: Global Dataset
Class	Group	EMDB ID	Resolution	Detail
1	CRISPR_Cas9_DNA	3277	6	Structures of a CRISPR-Cas9 R-loop complex primed for DNA cleavage
1	CRISPR_Cas9_DNA	3276	4.5	Structures of a CRISPR-Cas9 R-loop complex primed for DNA cleavage
1	CRISPR_Cas9_DNA	8236	4.66	Cryo-EM structure of SpCas9-sgRNA-DNA ternary complex
1	CRISPR_Cas9_DNA	5859	21	Structures of Cas9 endonucleases reveal RNA-mediated conformational activation
1	CRISPR_Cas9_DNA	5860	21	Structures of Cas9 endonucleases reveal RNA-mediated conformational activation
2	abeta_fibril	1649	15	Electron cryo-microscopy of an Abeta(1-42) amyloid fibril
2	abeta_fibril	6328	7.1	3D reconstruction from 188 out of 450 fibrils of Abeta(1-40), selected by mean crossover-to-crossover distance (130 to 150 nm) and curvature (straightest 188 filaments were selected)
2	abeta_fibril	1650	23	Reconstruction of a 13 nm wide Abeta(1-40) amyloid fibril
2	abeta_fibril	6326	7.5	3D reconstruction from 450 fibrils of Abeta(1-40)
2	abeta_fibril	5132	10.1	The reconstructed F120 amyloid fibril represents the structure of a selected subpopulation from the Abeta(1-40) fibril sample with a mean crossover distance of 120 nm. The F140 subpopulation with a mean crossover distance of 140 nm had been studied and deposited previously (EMDB accession no. 5008).
3	type_III_secretion_system_secretin	8401	4.4	Single particle cryo-EM reconstruction of the Salmonella SPI-1 type III secretion injectisome secretin InvG at 4.4 Angstrom resolution
3	type_III_secretion_system_secretin	2629	14.4	PscC Structural similarity of secretins from Type II and Type III Secretion Systems
3	type_III_secretion_system_secretin	5721	15	Structure of the flexible N-terminal region of Yersinia enterocolitica secretin YscC
3	type_III_secretion_system_secretin	8399	3.6	Single particle cryo-EM reconstruction of the Salmonella SPI-1 type III secretion injectisome secretin InvG at 3.6 Angstrom resolution
3	type_III_secretion_system_secretin	5722	15	Structure of the trypsin-resistant core of secretin YscC
4	AAA_protein_hexamer	8587	6	AAA ATPase Vps4 hexamer in closed conformation
4	AAA_protein_hexamer	8553	6.7	Vps4-Vta1 complex, VSL_B
4	AAA_protein_hexamer	3085	7.1	Architecture and nucleotide-driven conformational states of the Rvb1/Rvb2 dodecamer
4	AAA_protein_hexamer	8551	6.7	Vps4-HCP hexamer
4	AAA_protein_hexamer	8889	3.7	Vps4-Vta1 complex
5	ABC_transporter_ABCB	3428	21	Electron cryo-microscopy of human P-glycoprotein
5	ABC_transporter_ABCB	3427	20	Electron cryo-microscopy of human P-glycoprotein
5	ABC_transporter_ABCB	3421	12	Electron cryo-microscopy of human P-glycoprotein
5	ABC_transporter_ABCB	3423	22	Electron cryo-microscopy of human P-glycoprotein
5	ABC_transporter_ABCB	3424	22	Electron cryo-microscopy of human P-glycoprotein
6	ABC_transporter_MalFGK2	8529	22.3	MalFGK2 ADP
6	ABC_transporter_MalFGK2	8527	23.3	MalFGK2 ADP-ALF4
6	ABC_transporter_MalFGK2	8526	18.8	MalFGK2 ADP-VO4
6	ABC_transporter_MalFGK2	8525	18.8	MalFGK2 ATP-BMOE
6	ABC_transporter_MalFGK2	8524	18.8	MalFGK2 Apo
7	muscle_fiber_dynein_flagella	2857	3.5	CryoEM reconstruction of dynactin complex from pig brain at 4.0 Angstrom resolution overall
7	muscle_fiber_dynein_flagella	1465	32	Three-dimensional structure of vertebrate cardiac muscle myosin filaments.
7	muscle_fiber_dynein_flagella	6446	8.5	Cryo-EM reconstruction of the vinculin-actin interface
7	muscle_fiber_dynein_flagella	6181	12	Tilted state of actin, T2
7	muscle_fiber_dynein_flagella	1872	22.9	Actin filament pointed end
8	anaphase_promoting_complex	3388	3.4	Cryo-EM structure of combined apo phosphorylated APC/C
8	anaphase_promoting_complex	1139	26	Localization of the coactivator Cdh1 and the cullin subunit Apc2 in a cryo-electron microscopy model of vertebrate APC/C.
8	anaphase_promoting_complex	1140	24	Localization of the coactivator Cdh1 and the cullin subunit Apc2 in a cryo-electron microscopy model of vertebrate APC/C.
8	anaphase_promoting_complex	4048	6	CryoEM structure of the apo deletion mutant APC/C complex without Apc1 WD40 domain
8	anaphase_promoting_complex	3387	4.3	Cryo-EM structure of human apo phosphorylated APC/C
9	apoptosome_and_pc9	8178	4.1	Active human apoptosome with procaspase-9
9	apoptosome_and_pc9	5186	9.5	Structure of an apoptosome-procaspase-9 CARD complex
9	apoptosome_and_pc9	1931	16.9	Map of the apoptosome-procaspase-9 complex
9	apoptosome_and_pc9	6691	4.4	Apaf-1-Caspase-9 holoenzyme
9	apoptosome_and_pc9	6692	6.9	Apaf-1-Caspase-9 holoenzyme
10	ATM_kinase_dimer	6399	8.7	Structure of the intact ATM/Tel1 kinase
10	ATM_kinase_dimer	3672	5.7	Open protomer of human ATM (Ataxia telangiectasia mutated)
10	ATM_kinase_dimer	6501	28	Electron microscopy of dimeric ATM kinase
10	ATM_kinase_dimer	3668	4.7	Closed dimer (C2) of human ATM (Ataxia telangiectasia mutated)
10	ATM_kinase_dimer	3671	11.5	Open dimer of human ATM (Ataxia telangiectasia mutated)
11	bacterial_RNA_polymerase	3697	4.9	Cryo-EM structure of RNA polymerase-sigma54 holoenzyme with promoter DNA and transcription activator PspF intermedate complex
11	bacterial_RNA_polymerase	3696	5.8	Cryo-EM structure of RNA polymerase-sigma54 holoenzyme with promoter DNA and transcription activator PspF intermedate complex
11	bacterial_RNA_polymerase	3695	3.8	Cryo-EM structure of RNA polymerase-sigma54 holo enzyme with promoter DNA closed complex
11	bacterial_RNA_polymerase	5127	19.8	Three-dimensional EM structure of an intact activator-dependent transcription initiation complex
11	bacterial_RNA_polymerase	5025	25	Cryo-EM structure of Pyrococcus furiosus pre-initiation complex
12	bacteriophage_tail	2244	9.6	Cryo-electron microscopy of phirsl1 jumbo phage
12	bacteriophage_tail	1268	14.5	Structure of bacteriophage SPP1 tail reveals trigger for DNA ejection.
12	bacteriophage_tail	3692	6	T5 tail - All data combined together
12	bacteriophage_tail	4003	10.4	tail tube of phi812-K420 bacteriophage with cotracted tail before genome release
12	bacteriophage_tail	8214	10.2	receptor-tripod complex of bacteriophage phi812-K420
13	bacteriophage_connector	2227	20	The Structure of Lactococcal Phage TP901-1 by electron microscopy
13	bacteriophage_connector	2463	21	The electron cryo-miscroscopy reconstruction of the connector of lactococcal phage p2
13	bacteriophage_connector	1021	10	SPP1 Structure of a viral DNA gatekeeper at 10 A resolution by cryo-electron microscopy.
13	bacteriophage_connector	1231	8	Structure of the connector of bacteriophage T7 at 8A resolution
13	bacteriophage_connector	2336	28	The connector of mycobacteriophage Araucaria
14	BRCA	2780	19.5	Electron microscopy of human BRCA2 tumour suppressor bound to human RAD51 recombinase
14	BRCA	2779	18.5	Electron microscopy of human BRCA2 tumour suppressor protein
14	BRCA	8834	14.5	Wild type BRCA1-BARD1
14	BRCA	6340	22	Electron cryo-microscopy of a BRCA1-RNAPII transcriptional complex
14	BRCA	3463	24.8	BRCA1-A histone deubiquitinase core complex
15	chaperone_GroEL_and_cap	2327	15.9	Visualizing GroEL/ES in the Act of Encapsulating a Non-Native Substrate Protein
15	chaperone_GroEL_and_cap	2325	8.9	Visualizing GroEL/ES in the Act of Encapsulating a Non-Native Substrate Protein
15	chaperone_GroEL_and_cap	1203	12	An expanded protein folding cage in the GroEL-gp31 complex.
15	chaperone_GroEL_and_cap	1547	10.2	Structure of GroEL in complex with non-native capsid protein gp23, Bacteriophage T4 co-chaperone gp31 and ADPAlF3
15	chaperone_GroEL_and_cap	2326	9.2	Visualizing GroEL/ES in the Act of Encapsulating a Non-Native Substrate Protein
16	chaperone_TRiC	6227	26	AML1-175-bound TRiC
16	chaperone_TRiC	1961	10.7	Symmetry-free cryo-EM map of TRiC-AMP-PNP
16	chaperone_TRiC	6226	25	Substrate-free TRiC
16	chaperone_TRiC	1962	13.9	Symmetry-free cryo-EM map of TRiC-ADP-AlFx
16	chaperone_TRiC	5145	4.7	4.7 Angstrom asymmetric cryo-EM map of TRiC in the both-ring closed ATP-AlFx state
17	chromatin_remodelling_complex	3773	4.06	High resolution INO80 core complex
17	chromatin_remodelling_complex	3775	10.5	SC2plus INO80 subcomplex
17	chromatin_remodelling_complex	5626	28	Molecular Architecture of the ATP-Dependent Chromatin Remodeling Complex SWR1 by 3 Dimensional Electron Microscopy
17	chromatin_remodelling_complex	3774	12.5	SC2 INO80 subcomplex
17	chromatin_remodelling_complex	2386	17.5	Cryo electron microscopy of yeast INO80
18	ClpB_ClpP_complex	2558	21	Negative-stain electron microscopy of E. coli ClpB (BAP form bound to ClpP)
18	ClpB_ClpP_complex	2556	21	Negative-stain electron microscopy of E. coli ClpB mutant E432A (BAP form bound to ClpP)
18	ClpB_ClpP_complex	2557	17	Negative-stain electron microscopy of E. coli ClpB (BAP form bound to ClpP)
18	ClpB_ClpP_complex	2559	20	Negative-stain electron microscopy of E. coli ClpB (BAP form bound to ClpP)
18	ClpB_ClpP_complex	2560	25	Negative-stain electron microscopy of E. coli ClpB (BAP form bound to ClpP)
19	CNTNAP2	9562	18.9	IPET 3D reconstruction of a single CNTNAP2
19	CNTNAP2	9559	16	IPET 3D reconstruction of a single CNTNAP2
19	CNTNAP2	9551	16.4	Single particle reconstruction of CNTNAP2
19	CNTNAP2	9563	16.3	IPET 3D reconstruction of a single CNTNAP2
19	CNTNAP2	9560	16.5	IPET 3D reconstruction of a single CNTNAP2
20	virus_spike_glycoprotein_trimer	8784	3.6	MERS S ectodomain trimer in complex with Fab of neutralizing antibody G4
20	virus_spike_glycoprotein_trimer	8789	5	MERS S ectodomain trimer in complex with Fab of neutralizing antibody G4
20	virus_spike_glycoprotein_trimer	8785	4.8	MERS S ectodomain trimer in complex with Fab of neutralizing antibody G4
20	virus_spike_glycoprotein_trimer	8787	4.8	MERS S ectodomain trimer in complex with Fab of neutralizing antibody G4
20	virus_spike_glycoprotein_trimer	8793	11.5	MERS S ectodomain trimer in complex with Fab of neutralizing antibody G4
21	CRISPR_Cmr_complex	6166	13	Essential Structural and Functional Roles of the Cmr4 Subunit in RNA Cleavage by the Cmr CRISPR-Cas Complex
21	CRISPR_Cmr_complex	2898	4.1	Structures of the CRISPR-Cmr complex reveal mode of RNA target positioning
21	CRISPR_Cmr_complex	2900	4.4	Structures of the CRISPR-Cmr complex reveal mode of RNA target positioning
21	CRISPR_Cmr_complex	6165	13	Essential Structural and Functional Roles of the Cmr4 Subunit in RNA Cleavage by the Cmr CRISPR-Cas Complex
21	CRISPR_Cmr_complex	5740	12	Structure of an RNA silencing complex of the CRISPR-Cas immune system
22	CRM1_export_factor	5564	20	Compact conformation of human crm1
22	CRM1_export_factor	2274	20	human crm1 extended conformation
22	CRM1_export_factor	2111	18	Negative structure of closed conformation of crm1
22	CRM1_export_factor	2110	18	Negative structure of open and closed conformation of crm1
22	CRM1_export_factor	1099	22	Architecture of CRM1/Exportin1 suggests how cooperativity is achieved during formation of a nuclear export complex.
23	CTP_synthase	8476	17	human CTP synthase 1 - mutant H355A
23	CTP_synthase	8504	4.6	CryoEM structure of the CTP synthase filament at 4.6 Angstrom resolution
23	CTP_synthase	8475	7.9	Cryo-EM structure of the E. coli CTP synthase tetramer
23	CTP_synthase	8474	6.1	Cryo-EM structure of the human CTP synthase filament
23	CTP_synthase	8491	8.6	E. coli CTP synthase CC mutant filament
24	dehydrogenase_GDH	6630	3.26	Glutamate dehydrogenase in the unliganded state
24	dehydrogenase_GDH	6633	3.4	Glutamate dehydrogenase in complex with NADH and GTP, closed conformation
24	dehydrogenase_GDH	6632	3.6	Glutamate dehydrogenase in complex with NADH and GTP, open conformation
24	dehydrogenase_GDH	6635	3.3	Glutamate dehydrogenase in complex with NADH, open conformation
24	dehydrogenase_GDH	6631	3.47	Glutamate dehydrogenase in complex with GTP
25	DNA_dependent_protein_kinase_catalytic_subunit	1270	25	Structural model of full-length human Ku70-Ku80 heterodimer and its recognition of DNA and DNA-PKcs.
25	DNA_dependent_protein_kinase_catalytic_subunit	5832	15	CryoEM structure of DNA-PKcs/DNA
25	DNA_dependent_protein_kinase_catalytic_subunit	1271	25	Structural model of full-length human Ku70-Ku80 heterodimer and its recognition of DNA and DNA-PKcs.
25	DNA_dependent_protein_kinase_catalytic_subunit	8751	4.4	Cryo-EM structure of DNAPKcs
25	DNA_dependent_protein_kinase_catalytic_subunit	1102	13	Three-dimensional structure and regulation of the DNA-dependent protein kinase catalytic subunit (DNA-PKcs).
26	DNA_nanogold_conjugate	2952	18.9	Three Dimensional Dynamics and Fluctuations of DNA-Nanogold Dimers by Individual-Particle Electron Tomography
26	DNA_nanogold_conjugate	2961	14.7	Three Dimensional Dynamics and Fluctuations of DNA-Nanogold Dimers by Individual-Particle Electron Tomography
26	DNA_nanogold_conjugate	2956	17.3	Three Dimensional Dynamics and Fluctuations of DNA-Nanogold Dimers by Individual-Particle Electron Tomography
26	DNA_nanogold_conjugate	2948	14.7	Three Dimensional Dynamics and Fluctuations of DNA-Nanogold Dimers by Individual-Particle Electron Tomography
26	DNA_nanogold_conjugate	2953	15.2	Three Dimensional Dynamics and Fluctuations of DNA-Nanogold Dimers by Individual-Particle Electron Tomography
27	dynein_motor_domain	6055	18	Negative stain EM structure of the yeast dynein motor domain in the presence of ATP
27	dynein_motor_domain	6066	21	Negative stain EM structure of the yeast dynein motor domain with stalk and MTBD in the presence of ATP
27	dynein_motor_domain	2156	22	Cryo-EM structure of axonemal dynein-c in the ADP.Vi state
27	dynein_motor_domain	6047	10.5	Cryo-EM structure of the dynein motor domain in the presence of ADP-AlF3
27	dynein_motor_domain	6074	15	Negative stain EM structure of the yeast dynein motor domain in the presence of ADP
28	encapsulin_nanocompartment	5953	25	Cryo-electron microscopy of iron-core lacking encapsulin nanocompartments from Myxococcus xanthus
28	encapsulin_nanocompartment	3613	24.7	DyP Encapsulin particle with imposed C3 symmetry
28	encapsulin_nanocompartment	3608	11.4	Non-loaded encapsulin particles with icosahedral symmetry
28	encapsulin_nanocompartment	3609	27.3	Non-loaded encapsulin particles
28	encapsulin_nanocompartment	3614	28.3	DyP Encapsulin particle without symmetry imposition
29	fatty_acid_synthase	2357	17.5	Structure and conformational variability of the Mycobacterium tuberculosis fatty acid synthase multienzyme complex
29	fatty_acid_synthase	2359	27	Structure and conformational variability of the Mycobacterium tuberculosis fatty acid synthase multienzyme complex
29	fatty_acid_synthase	1623	5.9	Cerulenin-inhibited type I yeast Fatty Acid Synthase
29	fatty_acid_synthase	3757	4.7	CryoEM structure of C. thermophilum fatty acid synthase from native cell extract
29	fatty_acid_synthase	6288	7.8	Electron cryo-microscopy of fatty acid synthase (FAS) from Rhodospiridium toruloides
30	filamentous_virus	2835	3.5	Cryo-EM structure of TMV reconstructed from data ranging from 2.0-6.1 e-/A^2 accumulated dose
30	filamentous_virus	2839	3.8	Cryo-EM structure of TMV reconstructed from data ranging from 18.4-22.5 e-/A^2 accumulated dose
30	filamentous_virus	2837	3.5	Cryo-EM structure of TMV reconstructed from data ranging from 10.1-14.3 e-/A^2 accumulated dose
30	filamentous_virus	2834	3.7	Cryo-EM structure of TMV reconstructed from micrographs recorded with the Falcon II DED
30	filamentous_virus	5185	3.3	CryoEM Helical Reconstruction of TMV
31	haemoglobin	3488	3.2	CryoEM structure of haemoglobin at 3.2 A determined with the Volta phase plate
31	haemoglobin	3651	3.6	Cryo-EM asymmetric reconstruction of haemoglobin at 3.6 A determined with the Volta phase plate (subset of particles)
31	haemoglobin	3434	3.8	Single-particle cryo-EM using alignment by classification (ABC):Lumbricus terrestris hemoglobin at near-atomic resolution
31	haemoglobin	3650	3.4	Cryo-EM asymmetric recontsruction of haemoglobin at 3.4 A determined with the Volta phase plate
31	haemoglobin	2627	8.1	Electron cryo-microscopy of Lumbricus terrestris hemoglobin
32	heat_shock_protein_Hsp104	1601	14.1	Motor mechanism for protein threading through Hsp104
32	heat_shock_protein_Hsp104	8267	5.64	CryoEM Reconstruction of Hsp104 Hexamer
32	heat_shock_protein_Hsp104	1629	11.1	3D EM reconstruction of Hsp104(157-908) ATP gamma S
32	heat_shock_protein_Hsp104	1600	11.5	Motor mechanism for protein threading through Hsp104
32	heat_shock_protein_Hsp104	8744	4	S. cerevisiae Hsp104-ADP complex
33	helicase_CMG	3318	7.4	CryoEM structure of the CMG replicative helicase bound to a DNA fork (compact state)
33	helicase_CMG	2772	17.8	CMG helicase bound to DNA and ATPgS
33	helicase_CMG	8518	6.1	Structure of eukaryotic CMG helicase at a replication fork
33	helicase_CMG	8519	4.9	Structure of Eukaryotic CMG Helicase at a Replication Fork and Implications
33	helicase_CMG	8520	6.2	Structure of Eukaryotic CMG Helicase at a Replication Fork and Implications to Replisome Architecture and Origin Initiation
34	helicase_E1_and_DNA	3091	20	Structural basis for DNA strand separation by a hexameric replicative helicase
34	helicase_E1_and_DNA	3090	18	Structural basis for DNA strand separation by a hexameric replicative helicase
34	helicase_E1_and_DNA	3089	18	Structural basis for DNA strand separation by a hexameric replicative helicase
34	helicase_E1_and_DNA	3088	23	Structural basis for DNA strand separation by a hexameric replicative helicase
34	helicase_E1_and_DNA	3087	19	Structural basis for DNA strand separation by a hexameric replicative helicase
35	hemocyanin_didecamer	1569	9.1	Keyhole limpet hemocyanin (KLH)
35	hemocyanin_didecamer	5585	4.5	Electron cryo-microscopy of Haliotis diversicolor molluscan hemocyanin isoform 1 (HdH1)
35	hemocyanin_didecamer	2503	6.8	Cryo-EM Structure of Isomeric Molluscan Hemocyanin Type 1 triggered by viral infection
35	hemocyanin_didecamer	2320	10.4	CryoEM Structure of keyhole limpet hemocyanin isoform 2 (KLH2)
35	hemocyanin_didecamer	1648	7.8	Assembly and Allosteric Mechanism of Molluscan Hemocyanin Revealed by Cryo-EM Structure and Pseudo-atomic Model
36	Hsp90	3342	8	Atomic cryoEM structure of Hsp90/Cdc37/Cdk4 complex
36	Hsp90	3343	8	Atomic cryoEM structure of Hsp90/Cdc37/Cdk4 complex
36	Hsp90	3341	9	Atomic cryoEM structure of Hsp90/Cdc37/Cdk4 complex
36	Hsp90	3340	7.2	Atomic cryoEM structure of Hsp90/Cdc37/Cdk4 complex
36	Hsp90	3338	4	Atomic cryoEM structure of Hsp90/Cdc37/Cdk4 complex
37	immunoglobin	1912	17.8	Structure of the Human Myeloma IgG2 Mat.
37	immunoglobin	2285	16.5	3D map of a peptide conjugated antibody particle by individual-particle electron tomography (IPET) and optimized negative-staining.
37	immunoglobin	2021	14.1	Three-dimensional reconstructions with negative staining of a targeted individual antibody particle by individual-particle electron tomography (IPET). The reconstruction displayed three ring-shaped domains that corresponding to three domain of IgG antibody.
37	immunoglobin	2022	14.6	Three-dimensional reconstruction of another targeted individual antibody particle by individual-particle electron tomography (IPET). The reconstruction displayed three ring-shaped domains that corresponding to three domain of IgG antibody.
37	immunoglobin	8466	32	Human Myeloma IgG4 Structure
38	initiation_factor_eIF3	2166	15	Architecture of human translation initiation factor 3
38	initiation_factor_eIF3	1170	33	Structural roles for human translation factor eIF3 in initiation of protein synthesis.
38	initiation_factor_eIF3	2198	20	Architecture of human translation initiation factor 3
38	initiation_factor_eIF3	2199	20	Architecture of human translation initiation factor 3
38	initiation_factor_eIF3	1976	29.3	Functional reconstitution of the 13-subunit human translation initiation factor eIF3.
39	intasome	6441	4.8	Three-dimensional structure of the core MMTV intasome
39	intasome	6440	6	Three-dimensional structure of the full MMTV intasome
39	intasome	4138	4.94	Cryo-EM reconstruction of the maedi-visna virus (MVV) intasome
39	intasome	8483	4.6	Structure of higher-order HIV-1 strand transfer complex intasome
39	intasome	8481	3.9	Structure of tetrameric HIV-1 Strand Transfer Complex Intasome
40	ion_channel_glutamate_receptor	8097	7	Cryo-EM structure of GluN1/GluN2B NMDA receptor in the glutamate/glycine-bound conformation
40	ion_channel_glutamate_receptor	3356	6.25	Activation of NMDA receptors and the mechanism of inhibition by ifenprodil - Class Y
40	ion_channel_glutamate_receptor	8098	7.5	Cryo-EM structure of GluN1/GluN2B NMDA receptor in the glutamate/glycine/Ro25-6981-bound conformation
40	ion_channel_glutamate_receptor	8580	4.5	NMDA receptor
40	ion_channel_glutamate_receptor	8104	14.1	Cryo-EM structure of GluN1/GluN2B NMDA receptor in the DCKA/D-APV-bound conformation, state 5
41	ion_channel_RyR_receptor_calcium	8391	4.4	Structure of rabbit RyR1 (EGTA-only dataset, all particles)
41	ion_channel_RyR_receptor_calcium	8387	4.4	Structure of rabbit RyR1 (ryanodine dataset, all particles)
41	ion_channel_RyR_receptor_calcium	8384	4.8	Structure of rabbit RyR1 (Caffeine/ATP/EGTA dataset, class 2)
41	ion_channel_RyR_receptor_calcium	1275	9.6	The pore structure of the closed RyR1 channel.
41	ion_channel_RyR_receptor_calcium	9529	4.2	Cryo-EM structure of RyR2 in open state
42	ion_channel_TRPML_calcium	6669	8.12	The endolysosomal Ca2+ channel TRPML1
42	ion_channel_TRPML_calcium	6670	5.28	The endolysosomal Ca2+ channel TRPML1
42	ion_channel_TRPML_calcium	8881	3.64	Cryo-EM structure of mammalian endolysosomal TRPML1 channel in nanodiscs in closed I conformation at 3.64 Angstrom resolution
42	ion_channel_TRPML_calcium	8882	3.75	Cryo-EM structure of mammalian endolysosomal TRPML1 channel in nanodiscs in closed II conformation at 3.75 Angstrom resolution
42	ion_channel_TRPML_calcium	8764	2.94	Cryo-electron microscopy structure of a TRPML3 ion channel
43	ion_channel_TRPV_cation	5776	3.8	Structure of the capsaicin receptor, TRPV1, in complex with DkTx and RTX determined by single particle electron cryo-microscopy
43	ion_channel_TRPV_cation	6580	4.4	Structure of the full-length TRPV2 channel by cryoEM
43	ion_channel_TRPV_cation	8117	2.95	Structure of TRPV1 in complex with DkTx and RTX, determined in lipid nanodisc
43	ion_channel_TRPV_cation	6455	3.8	TRPV2 ion channel from rabbit
43	ion_channel_TRPV_cation	5778	3.275	Structure of the capsaicin receptor, TRPV1, determined by single particle electron cryo-microscopy
44	ion_channel_voltage_gated_calcium_channel	1069	21	Visualization of the domain structure of an L-type Ca2+ channel using electron cryo-microscopy.
44	ion_channel_voltage_gated_calcium_channel	6475	4.2	Cryo-EM structure of the rabbit voltage-gated calcium channel Cav1.1 at 4.2 angstrom resolution
44	ion_channel_voltage_gated_calcium_channel	9514	3.9	ClassIa map of the rabbit voltage-gated calcium channel Cav1.1
44	ion_channel_voltage_gated_calcium_channel	9515	3.9	ClassII map of the rabbit voltage-gated calcium channel Cav1.1
44	ion_channel_voltage_gated_calcium_channel	6476	6.1	Cryo-EM structure of the rabbit voltage-gated calcium channel Cav1.1 at 6.1 angstrom resolution
45	ion_channel_potassium	8632	4.2	CryoEM Structure of a Prokaryotic Cyclic Nucleotide-Gated Ion Channel
45	ion_channel_potassium	8511	3.5	Structure of the human HCN1 hyperpolarization-activated cyclic nucleotide-gated ion channel
45	ion_channel_potassium	8633	4.2	CryoEM Structure of a Prokaryotic Cyclic Nucleotide-Gated Ion Channel
45	ion_channel_potassium	6657	4.5	Structure of a eukaryotic cyclic nucleotide-gated channel
45	ion_channel_potassium	1094	10.5	Electron microscopic analysis of KvAP voltage-dependent K+ channels in an open conformation.
46	MCM_complex	6673	8	Cryo-EM structure of the Mcm2-7 complex in AMPPNP state
46	MCM_complex	6672	7.1	Cryo-EM structure of the Cdt1-MCM2-7 complex.
46	MCM_complex	6671	7.1	Cryo-EM structure of the Cdt1-MCM2-7 complex in AMPPNP state
46	MCM_complex	3680	20.4	Full-length complex of S.cerevisiae Cdt1-MCM in ATPgS-bound state.
46	MCM_complex	3679	20.4	Full-length complex of S.cerevisiae Cdt1-MCM in apo state.
47	membrane_attack_complex	2979	15	Cryo EM structure of suilysin prepore
47	membrane_attack_complex	3235	6.7	Structure of the poly-C9 component of the Complement Membrane Attack Complex
47	membrane_attack_complex	3289	23	Subtomogram average of the membrane attack complex
47	membrane_attack_complex	2983	15	Cryo EM structure of suilysin pore
47	membrane_attack_complex	1991	24	Structure of complement component complex, sC5b9.
48	nucleosome	3657	6.2	Nucleosome in complex with human histone H1.5dC50
48	nucleosome	3502	15	Structural reorganization of the chromatin remodeling enzyme Chd1 upon engagement with nucleosomes
48	nucleosome	8246	4.54	Structural model of 53BP1 bound to a ubiquitylated and methylated nucleosome, at 4.5 A resolution
48	nucleosome	9536	7.9	Structure of NuA4 core complex binds with the nucleosome
48	nucleosome	3674	6.85	RNF169 chromatin binding region bound to a ubiquitylated nucleosome
49	origin_recognition_complex	8523	16.9	Structure of the active form of human Origin Recognition Complex and its ATPase motor module
49	origin_recognition_complex	8541	18	Structure of the active form of human Origin Recognition Complex and its ATPase motor module
49	origin_recognition_complex	1253	34	Nucleotide-dependent conformational changes in the DnaA-like core of the origin recognition complex.
49	origin_recognition_complex	1252	34	Nucleotide-dependent conformational changes in the DnaA-like core of the origin recognition complex.
49	origin_recognition_complex	1156	20	ATPase-dependent cooperative binding of ORC and Cdc6 to origin DNA.
50	Pex1_Pex6_heterohexamer	6255	23.4	Negative stain reconstruction of the Pex1/Pex6 complex in presence of ATP
50	Pex1_Pex6_heterohexamer	6253	17.26	Negative stain reconstruction of the Pex1/Pex6 complex in presence of ADP
50	Pex1_Pex6_heterohexamer	2588	23	S. cerevisiae Pex1/6 double Walker B (DWB) complex bound to ATP
50	Pex1_Pex6_heterohexamer	6360	8.8	Cryo-EM structure of the peroxisomal Pex1/Pex6 complex in ADP state
50	Pex1_Pex6_heterohexamer	6254	23.4	Negative stain reconstruction of the Pex1/Pex6 complex in presence of ATP-gamma-S
51	polyketide_synthase	5664	7.8	Cryo-EM structure of beta-ketohexaketide-PikAIII
51	polyketide_synthase	5666	11	Cryo-EM structure of beta-hydroxyhexaketide-PikAIII conformation 2
51	polyketide_synthase	5649	7.8	Cryo-EM structure of PikAIII/delta ACP5
51	polyketide_synthase	5651	8.6	Cryo-EM structure pentaketide-ACP4-PikAIII/C209A/delta ACP5
51	polyketide_synthase	5663	7.9	Cryo-EM structure of Pentaketide-KS5-PikAIII
52	proteasome_26S	8332	3.8	Structural basis for dynamic regulation of the human 26S proteasome
52	proteasome_26S	2035	8.4	8.4 A single-particle reconstruction of the 26S Proteasome from Schizosaccharomyces pombe
52	proteasome_26S	2594	7.7	Deep classification of a large cryo-EM dataset defines the conformational landscape of the 26S proteasome
52	proteasome_26S	8334	4.4	Structural basis for dynamic regulation of the human 26S proteasome
52	proteasome_26S	8333	3.8	Structural basis for dynamic regulation of the human 26S proteasome
53	RAG_recombinase	6491	3.3	Cryo-electron microscopy structure from the combined data of RAG SEC and PC (C2 symmetry)
53	RAG_recombinase	6490	9	Cryo-electron microscopy structure of Apo-RAG (C2 symmetry)
53	RAG_recombinase	6489	4.6	Cryo-electron microscopy structure of RAG PC (with NBD, no symmetry)
53	RAG_recombinase	6488	3.7	Cryo-electron microscopy structure of RAG PC (C2 symmetry)
53	RAG_recombinase	6487	3.4	Cryo-electron microscopy structure of RAG SEC (C2 symmetry)
54	replisome_editing_complex	4142	6.7	Cryo-EM structure of the E. coli replicative DNA polymerase-clamp-exonuclase-theta complex bound to DNA in the editing mode
54	replisome_editing_complex	4141	6.7	Cryo-EM structure of the E. coli replicative DNA polymerase-clamp-exonuclase-theta complex bound to DNA in the editing mode
54	replisome_editing_complex	3202	7.3	Cryo-EM structure of the E. coli replicative DNA polymerase complex bound to DNA (DNA polymerase III alpha, beta, and epsilon subunits)
54	replisome_editing_complex	3201	8.34	Cryo-EM structure of the E. coli replicative DNA polymerase complex in DNA free state (DNA polymerase III alpha, beta, epsilon, and tau subunits)
54	replisome_editing_complex	3198	8.04	Cryo-EM structure of the E. coli replicative DNA polymerase complex bound to DNA (DNA polymerase III alpha, beta, epsilon, and tau subunits)
55	respiratory_complexI	6720	3.62	Cryo-EM structure of mammalian respiratory complex I
55	respiratory_complexI	3733	7.5	Minor class in a preparation of mitochondrial complex I set in the deactive state
55	respiratory_complexI	2676	4.95	Electron cryo-microscopy of bovine ComplexI
55	respiratory_complexI	6773	3.7	Cryo-EM structure of human respiratory complex I
55	respiratory_complexI	4110	7.9	Respiratory complex I of Yarrowia lipolytica
56	ribosome_30S_subunit	6145	25.4	Cryo-EM reconstructions of E. coli ribosomal 30S subunit assembly intermediates
56	ribosome_30S_subunit	8646	4.5	Locally-refined cryo-EM structure of the small ribosomal subunit from Mycobacterium tuberculosis
56	ribosome_30S_subunit	3661	5.16	RsgA-GDPNP bound to the 30S ribosomal subunit (RsgA assembly intermediate)
56	ribosome_30S_subunit	5907	14.3	Cryo-EM structure of low salt treated immature 30S ribosomal subunit from rsga and rbfa deleted E.coli strain
56	ribosome_30S_subunit	5501	14	Dissecting the in vivo assembly of the 30S ribosomal subunit reveals the role of RimM
57	RNA_exosome	1709	12	Cryo-EM structure of S. cerevisiae 10-subunit exosome bound to RNA
57	RNA_exosome	3366	4.2	Cryo-EM structure of yeast cytoplasmic exosome
57	RNA_exosome	2498	23	Substrate Recruitment Pathways in the Yeast Exosome by Electron Microscopy
57	RNA_exosome	2499	26	Substrate Recruitment Pathways in the Yeast Exosome by Electron Microscopy
57	RNA_exosome	2493	25	Substrate Recruitment Pathways in the Yeast Exosome by Electron Microscopy
58	RNA_polymeraseII	3626	5.5	RNA polymerase II-Paf1C-TFIIS
58	RNA_polymeraseII	3629	6.2	RNA polymerase II-Paf1C-TFIIS-C
58	RNA_polymeraseII	5440	19	Regulation of mammalian transcription by Gdown1 through a novel steric crosstalk revealed by cryo-EM
58	RNA_polymeraseII	6747	3.83	RNA Polymerase II elongation complex bound with Spt4/5 and TFIIS
58	RNA_polymeraseII	3818	3.7	Structure of an RNA polymerase II-DSIF transcription elongation complex, DSIF-EC4
59	secretase	2678	5.4	Three-dimensional structure of human gamma-secretase at 5.4 angstrom resoltuion
59	secretase	3239	4	Cryo-EM structure of gamma secretase in class 2 of the apo-state ensemble
59	secretase	3238	4.1	Cryo-EM structure of gamma secretase in class 1 of the apo-state ensemble
59	secretase	3240	4.3	Cryo-EM structure of gamma secretase in class 3 of the apo-state ensemble
59	secretase	2677	4.5	Three-dimensional structure of human gamma-secretase at 4.5 angstrom resolution
60	small_heat_shock_protein	1228	14.5	Multiple distinct assemblies reveal conformational flexibility in the small heat shock protein Hsp26.
60	small_heat_shock_protein	2291	14	Second 3D model of wild type MjHSP16.5 at 60 degree Celsius by CryoEM.
60	small_heat_shock_protein	1221	10.8	Multiple distinct assemblies reveal conformational flexibility in the small heat shock protein Hsp26.
60	small_heat_shock_protein	2293	10	Second 3D model of the MjHSP16.5 mutant R107G at room temperature by CryoEM.
60	small_heat_shock_protein	1149	16.5	Dodecameric structure of the small heat shock protein Acr1 from Mycobacterium tuberculosis.
61	small_ribonucleoprotein	8146	9	Methanococcus jannaschii box C/D sRNP
61	small_ribonucleoprotein	5421	26	Archaeoglobus fulgidus methylation-guide sRNP
61	small_ribonucleoprotein	5420	25	Pyrococcus abyssi methylation-guide sRNP
61	small_ribonucleoprotein	5419	26	Sulfolobus solfataricus methylation-guide sRNP
61	small_ribonucleoprotein	1636	27	A dimeric structure for archaeal methylation-guide small ribonucleoproteins
62	SNARE_complex	6210	8	Structure of 20S supercomplex with V7-SNARE determined by single particle cryoelectron microscopy
62	SNARE_complex	6209	8.2	Structure of 20S supercomplex determined by single particle cryoelectron microscopy, state IIIb
62	SNARE_complex	1059	11	Electron cryomicroscopy structure of N-ethyl maleimide sensitive factor at 11 A resolution.
62	SNARE_complex	6208	8.4	Structure of 20S supercomplex determined by single particle cryoelectron microscopy, state IIIa
62	SNARE_complex	6206	7.6	Structure of 20S supercomplex determined by single particle cryoelectron microscopy, state I
63	spliceosome	9526	3.65	Cryo-EM structure of the Catalytic Step I spliceosome (C complex) at 3.65 angstrom resolution
63	spliceosome	3539	3.85	Structure of a spliceosome remodeled for exon ligation
63	spliceosome	9527	4.6	Cryo-EM structure of the Catalytic Step I spliceosome (C complex) at 4.6 angstrom resolution
63	spliceosome	4056	5.1	Structure of the yeast spliceosome immediately after branching. 3D class containing Prp19 module.
63	spliceosome	4055	3.8	Overall map of the yeast spliceosome immediately after branching
64	telomerase	6443	8.9	CryoEM structure of endogenously assembled Tetrahymena telomerase holoenzyme at 8.9 Angstrom resolution
64	telomerase	6442	9.4	CryoEM structure of endogenously assembled Tetrahymena telomerase holoenzyme at 9.4 Angstrom resolution
64	telomerase	5804	25	Three-dimensional structure of endogenously assembled Tetrahymena telomerase holoenzyme determined by negative-stain electron microscopy
64	telomerase	2312	23	Three-dimensional structure of active, full-length human telomerase. Independently refined closed monomer structure, determined by single-particle electron microscopy in negative stain
64	telomerase	2311	23	Three-dimensional structure of active, full-length human telomerase. Independently refined open monomer structure, determined by single-particle electron microscopy in negative stain
65	TOB_complex	2201	14.7	Characterization of the insertase for beta-barrel proteins of the outer mitochondrial membrane. 3-D reconstruction of the TOB complex
65	TOB_complex	2195	14.7	Characterization of the insertase for beta-barrel proteins of the outer mitochondrial membrane. 3-D reconstruction of the TOB complex
65	TOB_complex	2196	15	Characterization of the insertase for beta-barrel proteins of the outer mitochondrial membrane. 3-D reconstruction of the TOB complex
65	TOB_complex	2197	15	Characterization of the insertase for beta-barrel proteins of the outer mitochondrial membrane. 3-D reconstruction of the TOB complex
65	TOB_complex	2200	15.6	Characterization of the insertase for beta-barrel proteins of the outer mitochondrial membrane. 3-D reconstruction of the TOB complex
66	transcription_factor_TFIID	1195	32	Cryo-electron microscopy studies of human TFIID
66	transcription_factor_TFIID	5175	28.9	Frozen-hydrated map of the yeast general transcription factor TFIID
66	transcription_factor_TFIID	5135	10	TBP-lacking S. pombe TFIID
66	transcription_factor_TFIID	5134	8	TBP-containing S. pombe TFIID
66	transcription_factor_TFIID	1196	35	Cryo-electron microscopy studies of human TFIID
67	transcription_factor_TFIIH	8817	4.4	TFIIH reconstruction from particles sorted for the XPD FeS-cluster domain using signal-subtracted classification.
67	transcription_factor_TFIIH	8816	5.4	TFIIH reconstruction from particles sorted for density near the XPD ARCH domain using signal-subtracted classification.
67	transcription_factor_TFIIH	8131	10	Human core TFIIH bound to DNA within the PIC
67	transcription_factor_TFIIH	3802	4.4	The cryo-EM structure of human TFIIH
67	transcription_factor_TFIIH	2309	20	Structural visualization of key steps in human transcription initiation
68	partial_microtubule	2541	25	cryo-electron microscopy of microtubule-bound human kinesin-5 motor domain in the AMPPNP state (gold cluster in the N-terminus A9C).
68	partial_microtubule	3621	6.1	Microtubule-bound MKLP2 motor domain in the with no nucleotide
68	partial_microtubule	2079	11	Electron cryo-microscopy of microtubule-bound human kinesin-5 motor domain in rigor state (gold cluster in loop5 T126C).
68	partial_microtubule	3445	9.3	cryo-electron microscopy reconstruction of microtubule-bound S.pombe kinesin-5 motor domain in the AMPPNP state
68	partial_microtubule	2542	18	cryo-electron microscopy of microtubule-bound human kinesin-5 motor domain in rigor (gold cluster in the N-terminus A9C).
69	type_III_secretion_system_needle_complex	2520	44	Injectisome in the tomogram of Salmonella mini-cell
69	type_III_secretion_system_needle_complex	1422	17	Structure and composition of the Shigella flexneri "needle complex", a part of its type III secreton.
69	type_III_secretion_system_needle_complex	2482	10	Injectisome (wild type) from Salmonella typhimurium (substrate trapped)
69	type_III_secretion_system_needle_complex	1617	25	C12 symmetrised 3D reconstruction of the Shigella flexneri T3SS needle complex from negatively stained sample electron micrographs
69	type_III_secretion_system_needle_complex	1875	11.7	Three dimensional structure of the injectisome
70	type_III_secretion_system_needle_tip_complex	2801	24	Negative stain electron microscopy reconstruction of the wild type tip complex from the type III secretion system of Shigella flexneri
70	type_III_secretion_system_needle_tip_complex	2803	23	Negative stain electron microscopy reconstruction of the tip complex and needle from the type III secretion system of Shigella flexneri with MxiH mutation P44A
70	type_III_secretion_system_needle_tip_complex	2806	24	Negative stain electron microscopy reconstruction of the tip complex from the type III secretion system of Shigella flexneri with MxiH mutations P44A+Q51A
70	type_III_secretion_system_needle_tip_complex	2805	19	Refined negative stain electron microscopy reconstruction of the tip complex from the type III secretion system of Shigella flexneri with MxiH mutation Q51A
70	type_III_secretion_system_needle_tip_complex	2804	21	Negative stain electron microscopy reconstruction of the tip complex from the type III secretion system of Shigella flexneri with MxiH mutation Q51A
71	typeII_secretin_GspD	1763	19	3D reconstruction of the type ii secretin GspD from Vibrio cholera
71	typeII_secretin_GspD	6675	3.04	CryoEM structure of type II secretion system secretin GspD in E.coli K12
71	typeII_secretin_GspD	8779	4.2	Type II secretin from Enteropathogenic Escherichia coli - GspD
71	typeII_secretin_GspD	6676	3.26	CryoEM structure of type II secretion system secretin GspD in Vibrio cholerae
71	typeII_secretin_GspD	6677	4.22	CryoEM structure of type II secretion system secretin GspD G453A mutant in Vibrio cholerae
72	type_I_secretion_system	1972	37	Complex of E. coli MacA-AcrA hybrid and Aa MacA-TolC hybrid dimer
72	type_I_secretion_system	2044	24	Electron microscopy of Aa MacA-MexA alpha;-hybrid and Aa MacA-OprM alpha;-hybrid- dimer
72	type_I_secretion_system	3653	5.3	Structure of the MacAB-TolC ABC-type tripartite multidrug efflux pump-MacB section
72	type_I_secretion_system	3636	6.5	multi-drug efflux; membrane transport; RND superfamily; Drug resistance
72	type_I_secretion_system	6318	24	Three-dimensional structure of AcrAB and MacA-TolC alpha-hybrid dimer complex
73	type_IV_secretion_system_core_complex	2232	12.4	Full-length structure of the bacterial pKM101 type IV secretion system core complex
73	type_IV_secretion_system_core_complex	2136	20	Negative stain EM composite structure (part 1) of the type IV secretion system subcomplex VirB4-VirB7-VirB9-VirB10
73	type_IV_secretion_system_core_complex	5035	18	Structure of a type IV secretion system core complex
73	type_IV_secretion_system_core_complex	5031	15	Structure of a type IV secretion system core complex
73	type_IV_secretion_system_core_complex	2233	8.5	Subnanometer structure of the bacterial pKM101 type IV secretion system core complex digested with elastase
74	type_IV_secretion_system_secretin_PilQ	8224	50	Structure of a mutant type IV pilus machinery (delta N1 ring deletion in PilQ) in the closed state
74	type_IV_secretion_system_secretin_PilQ	3023	45	Structure of the type IV pilus machinery from Thermus thermophilus in the open state
74	type_IV_secretion_system_secretin_PilQ	3022	35	Structure of the type IV pilus machinery from Thermus thermophilus in the closed state
74	type_IV_secretion_system_secretin_PilQ	3021	40	Structure of the type IV pilus machinery from Thermus thermophilus in the closed state
74	type_IV_secretion_system_secretin_PilQ	8330	6.4	Outer membrane pore complex PilQ in Pelagibacter cell
75	type_VI_secretion_system_sheath	6270	3.5	Atomic structures of a bactericidal contractile nanotube in its pre- and post-contraction states
75	type_VI_secretion_system_sheath	8602	28	Sub-tomogram average of the contracted type VI secretion system sheath in Myxococcus xanthus
75	type_VI_secretion_system_sheath	2045	None	Subtomogram average of type VI secretion system (T6SS) sheath
75	type_VI_secretion_system_sheath	6266	3.7	CryoEM structure of a type VI secretion system
75	type_VI_secretion_system_sheath	3563	15.9	Subtomogram average of type VI secretion system (T6SS) extended sheath
76	virus_CA_tube	5136	16	CryoEM Structure of Tubular Assembly of HIV-1 CA and Evidence for a Novel Interface
76	virus_CA_tube	5523	13	Protease Cleavage Leads to Formation of Mature Trimer Interface in HIV-1 Capsid
76	virus_CA_tube	3076	8	Cyclophilin A Stabilize HIV-1 Capsid through a Novel Non-canonical Binding Site
76	virus_CA_tube	3075	8	Cyclophilin A Stabilizes HIV-1 Capsid through a Novel Non-canonical Binding Site
76	virus_CA_tube	8582	9	Structure of the HIV-1 Capsid Protein and spacer peptide 1 by Cryo-EM
77	virus_P3A_subunit	1390	9.8	Averaging tens to hundreds of icosahedral particle images to resolve protein secondary structure elements using a Multi-Path Simulated Annealing optimization algorithm.
77	virus_P3A_subunit	1386	9.2	Averaging tens to hundreds of icosahedral particle images to resolve protein secondary structure elements using a Multi-Path Simulated Annealing optimization algorithm.
77	virus_P3A_subunit	1382	8.6	Averaging tens to hundreds of icosahedral particle images to resolve protein secondary structure elements using a Multi-Path Simulated Annealing optimization algorithm.
77	virus_P3A_subunit	1384	8.9	Averaging tens to hundreds of icosahedral particle images to resolve protein secondary structure elements using a Multi-Path Simulated Annealing optimization algorithm.
77	virus_P3A_subunit	1380	8.3	Averaging tens to hundreds of icosahedral particle images to resolve protein secondary structure elements using a Multi-Path Simulated Annealing optimization algorithm.
78	virus_portal	5050	8.6	11-fold assembly-naive P22 portal
78	virus_portal	5261	24	Seeing the Portal in Herpes Simplex Virus type I B-capsids.
78	virus_portal	5049	8.6	12-fold assembly-naive P22 portal
78	virus_portal	6324	3.6	Electron cryo-microscopy of T4 portal protein
78	virus_portal	1308	None	Electron cryotomography reveals the portal in the herpesvirus capsid.
79	virus_RNP_complex	2211	40	Organization of the Influenza Virus Replication Machinery
79	virus_RNP_complex	2206	27	Negative stained electron microscopy reconstruction of the loop of influenza A virus ribonucleoprotein isolated from virions.
79	virus_RNP_complex	2207	20	Negative stained electron microscopy reconstruction of the viral polymerase of influenza A virus ribonucleoprotein isolated from virions. Conformation 1.
79	virus_RNP_complex	2205	18	Cryo-electron microscopy reconstruction of the helical part of influenza A virus ribonucleoprotein isolated from virions.
79	virus_RNP_complex	2212	20	Organization of the Influenza Virus Replication Machinery
80	ATPase_ATPsynthase	6284	6.9	Yeast V-ATPase state 1
80	ATPase_ATPsynthase	8724	6.8	Yeast V-ATPase in complex with Legionella pneumophila effector SidK (rotational state 1)
80	ATPase_ATPsynthase	8726	7.6	Yeast V-ATPase in complex with Legionella pneumophila effector SidK (rotational state 3)
80	ATPase_ATPsynthase	6286	8.3	Yeast V-ATPase state 3
80	ATPase_ATPsynthase	1888	16	Thermus thermophilus V-type (A-type) ATPase at 16 Angstroms resolution
81	virus_flavivirus	5422	12.5	cryo-EM reconstruction of immature dengue virus
81	virus_flavivirus	5296	10.3	cryo-EM reconstruction of West Nile virus
81	virus_flavivirus	2142	4.5	4.5A Electron cryomicroscopy reconstruction of mature Dengue virus serotype 1
81	virus_flavivirus	8548	6.2	A Human Antibody Against Zika Virus Crosslinks the E Protein to Prevent Infection
81	virus_flavivirus	3752	3.9	The cryo-EM structure of Tick-borne encephalitis virus mature particle
82	virus_bacteriophage_cystovirus	1207	12	Structure of the bacteriophage phi6 nucleocapsid suggests a mechanism for sequential RNA packaging.
82	virus_bacteriophage_cystovirus	1500	14	Initial location of the RNA-dependent RNA polymerase in the bacteriophage phi6 procapsid determined by cryo-electron microscopy
82	virus_bacteriophage_cystovirus	1206	7.5	Structure of the bacteriophage phi6 nucleocapsid suggests a mechanism for sequential RNA packaging.
82	virus_bacteriophage_cystovirus	3185	4.8	Structure of the in vitro assembled bacteriophage phi6 polymerase complex
82	virus_bacteriophage_cystovirus	2364	4.4	CryoEM reconstruction of the bacteriophage phi6 procapsid to the near-atomic resolution

## Sheet: Partial Dataset
Class	Group	EMDB ID	Resolution	Detail
1	ribosome_60S_subunit	6778	3.17	Large subunit of Toxoplasma gondii ribosome
1	ribosome_60S_subunit	3153	3.7	Cryo-EM structure of the 60S-Arx1-Rei1 complex at near-atomic resolution
1	ribosome_60S_subunit	2703	4.4	Cryo-EM structure of the mammalian 60S ribosomal subunit in complex with eIF6
1	ribosome_60S_subunit	6172	5.4	Electron cryo-microscopy of Tif6p bound to peptidyl-tRNA-60S ribosomes
1	ribosome_60S_subunit	2811	3.5	Electron cryo-microscopy of yeast 60S ribosome
1	hibernating_ribosome	3637	6.76	The cryo-EM structure of hibernating 100S ribosome dimer from pathogenic Staphylococcus aureus
1	hibernating_ribosome	3638	11	100S disome from Staphylococcus aureus (Tight conformation)
1	hibernating_ribosome	3639	9	100S disome from Staphylococcus aureus (Loose conformation)
1	hibernating_ribosome	3625	3.7	Hibernating ribosome from Staphylococcus aureus (Rotated state)
1	hibernating_ribosome	1750	None	Structure of E. coli Hibernating Ribosomes in 'f-f' Organization
1	ribosome_50S_subunit	8450	3.7	Structure of bL17-depleted large ribosomal subunit assembly intermediate - Class E
1	ribosome_50S_subunit	3133	4.5	Cryo-EM structures of the 50S ribosome subunit bound with HflX
1	ribosome_50S_subunit	8446	4.7	Structure of bL17-depleted large ribosomal subunit assembly intermediate - Class D1
1	ribosome_50S_subunit	8275	6.2	YphC and YsxC GTPases assist the maturation of the central protuberance, GTPase-associated region, and functional core of the 50S ribosomal subunit
1	ribosome_50S_subunit	8453	5	Structure of bL17-depleted large ribosomal subunit assembly intermediate - Class E3
1	ribosome_40S_subunit	1211	34	Hrr25-dependent phosphorylation state regulates organization of the pre-40S subunit.
1	ribosome_40S_subunit	2450	8.5	Cryo-EM map of the CSFV IRES in complex with the small ribosomal 40S subunit and DHX29
1	ribosome_40S_subunit	1092	25.3	Cryo-EM visualization of a viral internal ribosome entry site bound to human ribosomes
1	ribosome_40S_subunit	8348	10.4	Cryo-EM Structure of Yeast Pre-40S, Tsr1 region local class "T1"
1	ribosome_40S_subunit	8347	9.9	Cryo-EM Structure of Yeast Pre-40S, Dim1 Local Class
1	mitochondria_ribosome	2914	3.8	Cryo-EM reconstruction of the mammalian 55S mitoribosome
1	mitochondria_ribosome	3551	3.25	Structure of the yeast mitochondrial ribosome - Class A
1	mitochondria_ribosome	2878	4.7	The structure of the human mitochondrial ribosome (class 3)
1	mitochondria_ribosome	2876	3.5	The structure of the human mitochondrial ribosome (class 1).
1	mitochondria_ribosome	3553	4.97	Structure of the yeast mitochondrial ribosome - Class C
1	mitochondria_ribosome_large_subunit	3556	3.2	Yeast mitochondrial ribosome - large subunit (fitted to EMD 3551)
1	mitochondria_ribosome_large_subunit	2566	3.2	Electron cryo-microscopy of yeast mitochondrial large ribosomal subunit
1	mitochondria_ribosome_large_subunit	2762	3.4	Electron cryo-microscopy of human mitochondrial large ribosomal subunit
1	mitochondria_ribosome_large_subunit	2879	3.27	The structure of the human mitochondrial ribosome (large subunit, masked)
1	mitochondria_ribosome_large_subunit	2490	4.9	Structure of the 39S Large Subunit of the Mammalian Mitochondrial Ribosome
1	chloroplast_ribosome	1417	9.4	Cryo-EM study of the Spinach chloroplast ribosome reveals the structural and functional roles of plastid-specific ribosomal proteins
1	chloroplast_ribosome	3525	3.6	Cryo-EM structure of the spinach chloroplast ribosome reveals the location of plastid-specific ribosomal proteins and extensions
1	chloroplast_ribosome	6709	3.4	Structure of the 70S chloroplast ribosome from spinach
1	chloroplast_ribosome	3806	3.2	Chloroplast Ribosome, collected with pixel size 1.06
1	chloroplast_ribosome	3807	3.7	Chloroplast Ribosome, collected with pixel size 1.39
1	70S_ribosome	2978	11.6	Time-resolved Cryo Electron Microscopy of ribosome subunit association
1	70S_ribosome	5361	12.1	New mRNA-tRNA translocation intermediates revealed by cryoEM
1	70S_ribosome	1004	13	Ribosome interactions of aminoacyl-tRNA and elongation factor Tu in the codon-recognition complex.
1	70S_ribosome	8111	3.5	Structure of RelA bound to the 70S ribosome (catalytic domain conformation 3)
1	70S_ribosome	8238	3.9	Cryo-EM structure of the Escherichia coli 70S ribosome in complex with antibiotic Evernimycin, mRNA, TetM and P-site tRNA at 3.9A resolution
1	80S_ribosome	5977	6.3	Structures of yeast 80S ribosome-tRNA complexes in the rotated and non-rotated conformations (Class I - 2 tRNA in non-rotated conformation)
1	80S_ribosome	6647	4	Ensemble cryo-EM uncovers inchworm-like translocation of a viral IRES through the ribosome
1	80S_ribosome	6643	4	Ensemble cryo-EM uncovers inchworm-like translocation of a viral IRES through the ribosome
1	80S_ribosome	3734	7	Class 1 of rotated ribosomes (rotated 1 state) with A/A- and P/E-site tRNAs of the Rqt1-FTP pulldown
1	80S_ribosome	6651	4.2	Ensemble cryo-EM uncovers inchworm-like translocation of a viral IRES through the ribosome
1	ribosome_30S_subunit	6145	25.4	Cryo-EM reconstructions of E. coli ribosomal 30S subunit assembly intermediates
1	ribosome_30S_subunit	8646	4.5	Locally-refined cryo-EM structure of the small ribosomal subunit from Mycobacterium tuberculosis
1	ribosome_30S_subunit	3661	5.16	RsgA-GDPNP bound to the 30S ribosomal subunit (RsgA assembly intermediate)
1	ribosome_30S_subunit	5907	14.3	Cryo-EM structure of low salt treated immature 30S ribosomal subunit from rsga and rbfa deleted E.coli strain
1	ribosome_30S_subunit	5501	14	Dissecting the in vivo assembly of the 30S ribosomal subunit reveals the role of RimM
2	AAA_protein_dodecamer	3242	12.3	Dodecameric Chaetomium thermophilum Rvb1/Rvb2 complex in compact conformation
2	AAA_protein_dodecamer	8696	9.6	Regulation of Rvb1/Rvb2 by a domain within the INO80 chromatin remodeling complex implicates the yeast Rvbs as protein assembly chaperones
2	AAA_protein_dodecamer	2163	15	Dodecameric human RuvBL1-RuvBL2 complex (compact conformation)
2	AAA_protein_dodecamer	5230	20	Alternative Oligomeric States of the Yeast Rvb1-Rvb2 Complex Induced by Histidine Tags
2	AAA_protein_dodecamer	6215	25	Yeast Rvb1 and Rvb2 proteins oligomerize as a conformationally variable dodecamer with low frequency
2	AAA_protein_hexamer	8587	6	AAA ATPase Vps4 hexamer in closed conformation
2	AAA_protein_hexamer	8553	6.7	Vps4-Vta1 complex, VSL_B
2	AAA_protein_hexamer	3085	7.1	Architecture and nucleotide-driven conformational states of the Rvb1/Rvb2 dodecamer
2	AAA_protein_hexamer	8551	6.7	Vps4-HCP hexamer
2	AAA_protein_hexamer	8889	3.7	Vps4-Vta1 complex
3	ABC_transporter_ABCB	3428	21	Electron cryo-microscopy of human P-glycoprotein
3	ABC_transporter_ABCB	3427	20	Electron cryo-microscopy of human P-glycoprotein
3	ABC_transporter_ABCB	3421	12	Electron cryo-microscopy of human P-glycoprotein
3	ABC_transporter_ABCB	3423	22	Electron cryo-microscopy of human P-glycoprotein
3	ABC_transporter_ABCB	3424	22	Electron cryo-microscopy of human P-glycoprotein
4	ABC_transporter_MalFGK2	8529	22.3	MalFGK2 ADP
4	ABC_transporter_MalFGK2	8527	23.3	MalFGK2 ADP-ALF4
4	ABC_transporter_MalFGK2	8526	18.8	MalFGK2 ADP-VO4
4	ABC_transporter_MalFGK2	8525	18.8	MalFGK2 ATP-BMOE
4	ABC_transporter_MalFGK2	8524	18.8	MalFGK2 Apo
5	ATM_kinase_dimer	6399	8.7	Structure of the intact ATM/Tel1 kinase
5	ATM_kinase_dimer	3672	5.7	Open protomer of human ATM (Ataxia telangiectasia mutated)
5	ATM_kinase_dimer	6501	28	Electron microscopy of dimeric ATM kinase
5	ATM_kinase_dimer	3668	4.7	Closed dimer (C2) of human ATM (Ataxia telangiectasia mutated)
5	ATM_kinase_dimer	3671	11.5	Open dimer of human ATM (Ataxia telangiectasia mutated)
6	ATP_synthase_dimer	3582	20	ATP synthase dimer from Tetrahymena thermophila
6	ATP_synthase_dimer	8152	7.2	F1Fo ATP synthase dimer from Yarrowia lipolytica
6	ATP_synthase_dimer	3560	32.5	mitochondrial ATP synthase dimer from Trypanosoma brucei
6	ATP_synthase_dimer	2852	7	Electron cryo-microscopy of mitochondrial ATP synthase dimers
6	ATP_synthase_dimer	3559	27.5	mitochondrial ATP synthase dimer from Euglena gracilis
6	ATPase_ATPsynthase	6284	6.9	Yeast V-ATPase state 1
6	ATPase_ATPsynthase	8724	6.8	Yeast V-ATPase in complex with Legionella pneumophila effector SidK (rotational state 1)
6	ATPase_ATPsynthase	8726	7.6	Yeast V-ATPase in complex with Legionella pneumophila effector SidK (rotational state 3)
6	ATPase_ATPsynthase	6286	8.3	Yeast V-ATPase state 3
6	ATPase_ATPsynthase	1888	16	Thermus thermophilus V-type (A-type) ATPase at 16 Angstroms resolution
6	V_type_ATPase_Vo_region	3055	9.8	The vacuolar H+-ATPase masked around Vo
6	V_type_ATPase_Vo_region	8367	8.7	CryoEM map of the Vo region from S. cerevisiae yeast strain with the open reading frame YPR170W-B deleted
6	V_type_ATPase_Vo_region	6335	16.3	Three-Dimensional Reconstruction of Lipid Nanodisc Reconstituted Yeast V-ATPase Membrane Sector
6	V_type_ATPase_Vo_region	6336	20.3	Three-Dimensional Reconstruction of Calmodulin-Bound Lipid Nanodisc Reconstituted Yeast V-ATPase Membrane Sector
6	V_type_ATPase_Vo_region	8409	3.9	Atomic model for the membrane-embedded motor of a eukaryotic V-ATPase
7	BRCA	2780	19.5	Electron microscopy of human BRCA2 tumour suppressor bound to human RAD51 recombinase
7	BRCA	2779	18.5	Electron microscopy of human BRCA2 tumour suppressor protein
7	BRCA	8834	14.5	Wild type BRCA1-BARD1
7	BRCA	6340	22	Electron cryo-microscopy of a BRCA1-RNAPII transcriptional complex
7	BRCA	3463	24.8	BRCA1-A histone deubiquitinase core complex
8	CNTNAP2	9562	18.9	IPET 3D reconstruction of a single CNTNAP2
8	CNTNAP2	9559	16	IPET 3D reconstruction of a single CNTNAP2
8	CNTNAP2	9551	16.4	Single particle reconstruction of CNTNAP2
8	CNTNAP2	9563	16.3	IPET 3D reconstruction of a single CNTNAP2
8	CNTNAP2	9560	16.5	IPET 3D reconstruction of a single CNTNAP2
9	CRISPR_Cas9_DNA	3277	6	Structures of a CRISPR-Cas9 R-loop complex primed for DNA cleavage
9	CRISPR_Cas9_DNA	3276	4.5	Structures of a CRISPR-Cas9 R-loop complex primed for DNA cleavage
9	CRISPR_Cas9_DNA	8236	4.66	Cryo-EM structure of SpCas9-sgRNA-DNA ternary complex
9	CRISPR_Cas9_DNA	5859	21	Structures of Cas9 endonucleases reveal RNA-mediated conformational activation
9	CRISPR_Cas9_DNA	5860	21	Structures of Cas9 endonucleases reveal RNA-mediated conformational activation
10	CRISPR_Cmr_complex	6166	13	Essential Structural and Functional Roles of the Cmr4 Subunit in RNA Cleavage by the Cmr CRISPR-Cas Complex
10	CRISPR_Cmr_complex	2898	4.1	Structures of the CRISPR-Cmr complex reveal mode of RNA target positioning
10	CRISPR_Cmr_complex	2900	4.4	Structures of the CRISPR-Cmr complex reveal mode of RNA target positioning
10	CRISPR_Cmr_complex	6165	13	Essential Structural and Functional Roles of the Cmr4 Subunit in RNA Cleavage by the Cmr CRISPR-Cas Complex
10	CRISPR_Cmr_complex	5740	12	Structure of an RNA silencing complex of the CRISPR-Cas immune system
11	CRM1_export_factor	5564	20	Compact conformation of human crm1
11	CRM1_export_factor	2274	20	human crm1 extended conformation
11	CRM1_export_factor	2111	18	Negative structure of closed conformation of crm1
11	CRM1_export_factor	2110	18	Negative structure of open and closed conformation of crm1
11	CRM1_export_factor	1099	22	Architecture of CRM1/Exportin1 suggests how cooperativity is achieved during formation of a nuclear export complex.
12	CTP_synthase	8476	17	human CTP synthase 1 - mutant H355A
12	CTP_synthase	8504	4.6	CryoEM structure of the CTP synthase filament at 4.6 Angstrom resolution
12	CTP_synthase	8475	7.9	Cryo-EM structure of the E. coli CTP synthase tetramer
12	CTP_synthase	8474	6.1	Cryo-EM structure of the human CTP synthase filament
12	CTP_synthase	8491	8.6	E. coli CTP synthase CC mutant filament
13	ClpB_ClpP_complex	2558	21	Negative-stain electron microscopy of E. coli ClpB (BAP form bound to ClpP)
13	ClpB_ClpP_complex	2556	21	Negative-stain electron microscopy of E. coli ClpB mutant E432A (BAP form bound to ClpP)
13	ClpB_ClpP_complex	2557	17	Negative-stain electron microscopy of E. coli ClpB (BAP form bound to ClpP)
13	ClpB_ClpP_complex	2559	20	Negative-stain electron microscopy of E. coli ClpB (BAP form bound to ClpP)
13	ClpB_ClpP_complex	2560	25	Negative-stain electron microscopy of E. coli ClpB (BAP form bound to ClpP)
14	DNA_dependent_protein_kinase_catalytic_subunit	1270	25	Structural model of full-length human Ku70-Ku80 heterodimer and its recognition of DNA and DNA-PKcs.
14	DNA_dependent_protein_kinase_catalytic_subunit	5832	15	CryoEM structure of DNA-PKcs/DNA
14	DNA_dependent_protein_kinase_catalytic_subunit	1271	25	Structural model of full-length human Ku70-Ku80 heterodimer and its recognition of DNA and DNA-PKcs.
14	DNA_dependent_protein_kinase_catalytic_subunit	8751	4.4	Cryo-EM structure of DNAPKcs
14	DNA_dependent_protein_kinase_catalytic_subunit	1102	13	Three-dimensional structure and regulation of the DNA-dependent protein kinase catalytic subunit (DNA-PKcs).
15	DNA_nanogold_conjugate	2952	18.9	Three Dimensional Dynamics and Fluctuations of DNA-Nanogold Dimers by Individual-Particle Electron Tomography
15	DNA_nanogold_conjugate	2961	14.7	Three Dimensional Dynamics and Fluctuations of DNA-Nanogold Dimers by Individual-Particle Electron Tomography
15	DNA_nanogold_conjugate	2956	17.3	Three Dimensional Dynamics and Fluctuations of DNA-Nanogold Dimers by Individual-Particle Electron Tomography
15	DNA_nanogold_conjugate	2948	14.7	Three Dimensional Dynamics and Fluctuations of DNA-Nanogold Dimers by Individual-Particle Electron Tomography
15	DNA_nanogold_conjugate	2953	15.2	Three Dimensional Dynamics and Fluctuations of DNA-Nanogold Dimers by Individual-Particle Electron Tomography
16	Hsp90	3342	8	Atomic cryoEM structure of Hsp90/Cdc37/Cdk4 complex
16	Hsp90	3343	8	Atomic cryoEM structure of Hsp90/Cdc37/Cdk4 complex
16	Hsp90	3341	9	Atomic cryoEM structure of Hsp90/Cdc37/Cdk4 complex
16	Hsp90	3340	7.2	Atomic cryoEM structure of Hsp90/Cdc37/Cdk4 complex
16	Hsp90	3338	4	Atomic cryoEM structure of Hsp90/Cdc37/Cdk4 complex
17	MCM_complex	6673	8	Cryo-EM structure of the Mcm2-7 complex in AMPPNP state
17	MCM_complex	6672	7.1	Cryo-EM structure of the Cdt1-MCM2-7 complex.
17	MCM_complex	6671	7.1	Cryo-EM structure of the Cdt1-MCM2-7 complex in AMPPNP state
17	MCM_complex	3680	20.4	Full-length complex of S.cerevisiae Cdt1-MCM in ATPgS-bound state.
17	MCM_complex	3679	20.4	Full-length complex of S.cerevisiae Cdt1-MCM in apo state.
18	Pex1_Pex6_heterohexamer	6255	23.4	Negative stain reconstruction of the Pex1/Pex6 complex in presence of ATP
18	Pex1_Pex6_heterohexamer	6253	17.26	Negative stain reconstruction of the Pex1/Pex6 complex in presence of ADP
18	Pex1_Pex6_heterohexamer	2588	23	S. cerevisiae Pex1/6 double Walker B (DWB) complex bound to ATP
18	Pex1_Pex6_heterohexamer	6360	8.8	Cryo-EM structure of the peroxisomal Pex1/Pex6 complex in ADP state
18	Pex1_Pex6_heterohexamer	6254	23.4	Negative stain reconstruction of the Pex1/Pex6 complex in presence of ATP-gamma-S
19	RAG_recombinase	6491	3.3	Cryo-electron microscopy structure from the combined data of RAG SEC and PC (C2 symmetry)
19	RAG_recombinase	6490	9	Cryo-electron microscopy structure of Apo-RAG (C2 symmetry)
19	RAG_recombinase	6489	4.6	Cryo-electron microscopy structure of RAG PC (with NBD, no symmetry)
19	RAG_recombinase	6488	3.7	Cryo-electron microscopy structure of RAG PC (C2 symmetry)
19	RAG_recombinase	6487	3.4	Cryo-electron microscopy structure of RAG SEC (C2 symmetry)
20	RNA_exosome	1709	12	Cryo-EM structure of S. cerevisiae 10-subunit exosome bound to RNA
20	RNA_exosome	3366	4.2	Cryo-EM structure of yeast cytoplasmic exosome
20	RNA_exosome	2498	23	Substrate Recruitment Pathways in the Yeast Exosome by Electron Microscopy
20	RNA_exosome	2499	26	Substrate Recruitment Pathways in the Yeast Exosome by Electron Microscopy
20	RNA_exosome	2493	25	Substrate Recruitment Pathways in the Yeast Exosome by Electron Microscopy
21	RNA_polymeraseI	3729	3.85	RNA polymerase I pre-initiation complex (Pol-Rrn3 focused refinement)
21	RNA_polymeraseI	8771	3.8	RNA polymerase I Initial Transcribing Complex
21	RNA_polymeraseI	8775	4.3	RNA polymerase I Initial Transcribing Complex State 2
21	RNA_polymeraseI	3591	7.7	Cryo-EM structure of RNA polymerase I in complex with Rrn3 and Core Factor (Orientation II)
21	RNA_polymeraseI	3592	7.7	Cryo-EM structure of RNA polymerase I in complex with Rrn3 and Core Factor (Orientation I)
21	RNA_polymeraseII	3626	5.5	RNA polymerase II-Paf1C-TFIIS
21	RNA_polymeraseII	3629	6.2	RNA polymerase II-Paf1C-TFIIS-C
21	RNA_polymeraseII	5440	19	Regulation of mammalian transcription by Gdown1 through a novel steric crosstalk revealed by cryo-EM
21	RNA_polymeraseII	6747	3.83	RNA Polymerase II elongation complex bound with Spt4/5 and TFIIS
21	RNA_polymeraseII	3818	3.7	Structure of an RNA polymerase II-DSIF transcription elongation complex, DSIF-EC4
22	SNARE_complex	6210	8	Structure of 20S supercomplex with V7-SNARE determined by single particle cryoelectron microscopy
22	SNARE_complex	6209	8.2	Structure of 20S supercomplex determined by single particle cryoelectron microscopy, state IIIb
22	SNARE_complex	1059	11	Electron cryomicroscopy structure of N-ethyl maleimide sensitive factor at 11 A resolution.
22	SNARE_complex	6208	8.4	Structure of 20S supercomplex determined by single particle cryoelectron microscopy, state IIIa
22	SNARE_complex	6206	7.6	Structure of 20S supercomplex determined by single particle cryoelectron microscopy, state I
23	TOB_complex	2201	14.7	Characterization of the insertase for beta-barrel proteins of the outer mitochondrial membrane. 3-D reconstruction of the TOB complex
23	TOB_complex	2195	14.7	Characterization of the insertase for beta-barrel proteins of the outer mitochondrial membrane. 3-D reconstruction of the TOB complex
23	TOB_complex	2196	15	Characterization of the insertase for beta-barrel proteins of the outer mitochondrial membrane. 3-D reconstruction of the TOB complex
23	TOB_complex	2197	15	Characterization of the insertase for beta-barrel proteins of the outer mitochondrial membrane. 3-D reconstruction of the TOB complex
23	TOB_complex	2200	15.6	Characterization of the insertase for beta-barrel proteins of the outer mitochondrial membrane. 3-D reconstruction of the TOB complex
24	abeta_fibril	1649	15	Electron cryo-microscopy of an Abeta(1-42) amyloid fibril
24	abeta_fibril	6328	7.1	3D reconstruction from 188 out of 450 fibrils of Abeta(1-40), selected by mean crossover-to-crossover distance (130 to 150 nm) and curvature (straightest 188 filaments were selected)
24	abeta_fibril	1650	23	Reconstruction of a 13 nm wide Abeta(1-40) amyloid fibril
24	abeta_fibril	6326	7.5	3D reconstruction from 450 fibrils of Abeta(1-40)
24	abeta_fibril	5132	10.1	The reconstructed F120 amyloid fibril represents the structure of a selected subpopulation from the Abeta(1-40) fibril sample with a mean crossover distance of 120 nm. The F140 subpopulation with a mean crossover distance of 140 nm had been studied and deposited previously (EMDB accession no. 5008).
25	anaphase_promoting_complex	3388	3.4	Cryo-EM structure of combined apo phosphorylated APC/C
25	anaphase_promoting_complex	1139	26	Localization of the coactivator Cdh1 and the cullin subunit Apc2 in a cryo-electron microscopy model of vertebrate APC/C.
25	anaphase_promoting_complex	1140	24	Localization of the coactivator Cdh1 and the cullin subunit Apc2 in a cryo-electron microscopy model of vertebrate APC/C.
25	anaphase_promoting_complex	4048	6	CryoEM structure of the apo deletion mutant APC/C complex without Apc1 WD40 domain
25	anaphase_promoting_complex	3387	4.3	Cryo-EM structure of human apo phosphorylated APC/C
26	apoptosome_and_pc9	8178	4.1	Active human apoptosome with procaspase-9
26	apoptosome_and_pc9	5186	9.5	Structure of an apoptosome-procaspase-9 CARD complex
26	apoptosome_and_pc9	1931	16.9	Map of the apoptosome-procaspase-9 complex
26	apoptosome_and_pc9	6691	4.4	Apaf-1-Caspase-9 holoenzyme
26	apoptosome_and_pc9	6692	6.9	Apaf-1-Caspase-9 holoenzyme
27	bacterial_RNA_polymerase	3697	4.9	Cryo-EM structure of RNA polymerase-sigma54 holoenzyme with promoter DNA and transcription activator PspF intermedate complex
27	bacterial_RNA_polymerase	3696	5.8	Cryo-EM structure of RNA polymerase-sigma54 holoenzyme with promoter DNA and transcription activator PspF intermedate complex
27	bacterial_RNA_polymerase	3695	3.8	Cryo-EM structure of RNA polymerase-sigma54 holo enzyme with promoter DNA closed complex
27	bacterial_RNA_polymerase	5127	19.8	Three-dimensional EM structure of an intact activator-dependent transcription initiation complex
27	bacterial_RNA_polymerase	5025	25	Cryo-EM structure of Pyrococcus furiosus pre-initiation complex
28	bacteriophage_baseplate_and_tail	4150	20	Structure of the baseplate of Siphophage J-1
28	bacteriophage_baseplate_and_tail	8210	13.4	Native baseplate of bacteriophage phi812-K420
28	bacteriophage_baseplate_and_tail	8212	10.8	baseplate of bacteriophage phi812-K420 in contracted state
28	bacteriophage_baseplate_and_tail	5409	26	A 3-D cryo-electron structure of bacteriophage phi92 contractile tail
28	bacteriophage_baseplate_and_tail	1699	22	Structure of Lactococcal Phage p2 Baseplate and its Mechanism of Activation
28	bacteriophage_tail	2244	9.6	Cryo-electron microscopy of phirsl1 jumbo phage
28	bacteriophage_tail	1268	14.5	Structure of bacteriophage SPP1 tail reveals trigger for DNA ejection.
28	bacteriophage_tail	3692	6	T5 tail - All data combined together
28	bacteriophage_tail	4003	10.4	tail tube of phi812-K420 bacteriophage with cotracted tail before genome release
28	bacteriophage_tail	8214	10.2	receptor-tripod complex of bacteriophage phi812-K420
29	bacteriophage_connector	2227	20	The Structure of Lactococcal Phage TP901-1 by electron microscopy
29	bacteriophage_connector	2463	21	The electron cryo-miscroscopy reconstruction of the connector of lactococcal phage p2
29	bacteriophage_connector	1021	10	SPP1 Structure of a viral DNA gatekeeper at 10 A resolution by cryo-electron microscopy.
29	bacteriophage_connector	1231	8	Structure of the connector of bacteriophage T7 at 8A resolution
29	bacteriophage_connector	2336	28	The connector of mycobacteriophage Araucaria
30	chaperone_GroEL_and_cap	2327	15.9	Visualizing GroEL/ES in the Act of Encapsulating a Non-Native Substrate Protein
30	chaperone_GroEL_and_cap	2325	8.9	Visualizing GroEL/ES in the Act of Encapsulating a Non-Native Substrate Protein
30	chaperone_GroEL_and_cap	1203	12	An expanded protein folding cage in the GroEL-gp31 complex.
30	chaperone_GroEL_and_cap	1547	10.2	Structure of GroEL in complex with non-native capsid protein gp23, Bacteriophage T4 co-chaperone gp31 and ADPAlF3
30	chaperone_GroEL_and_cap	2326	9.2	Visualizing GroEL/ES in the Act of Encapsulating a Non-Native Substrate Protein
30	chaperone_GroEL	5001	4.2	Native, unliganded GroEL, D7 symmetrized, 4.2 A resolution 0.5 criterion
30	chaperone_GroEL	1200	7.8	Automated cryoEM data acquisition and analysis of 284742 particles of GroEL.
30	chaperone_GroEL	2000	8.5	ATP-triggered molecular mechanics of the chaperonin GroEL
30	chaperone_GroEL	1458	5.4	GroEL A test-bed for optimizing high-resolution single particle reconstructions.
30	chaperone_GroEL	5336	7.3	Unprocessed map of GroEL obtained with a CCD camera to compare results from cryo SPA with a DDD camera using the same grid. Initial evaluation of a Direct Detection Device detector for single particle cryo-electron microscopy.
31	chaperone_Mm_cpn	1397	9.5	Multiple states of a nucleotide-bound group 2 chaperonin.
31	chaperone_Mm_cpn	5769	17.4	Electron cryo-microscopy of a chemical cross-linked K87C/S199C Mm-cpn with ABDM (unlighted, ATP-AlFx)
31	chaperone_Mm_cpn	1398	11	Multiple states of a nucleotide-bound group 2 chaperonin.
31	chaperone_Mm_cpn	5137	4.3	Wildtype Mm-cpn in the closed state
31	chaperone_Mm_cpn	5645	4.6	Independent reconstruction of Mm-cpn cryo-EM density map from half dataset in the closed state (Training map)
31	chaperone_TRiC	6227	26	AML1-175-bound TRiC
31	chaperone_TRiC	1961	10.7	Symmetry-free cryo-EM map of TRiC-AMP-PNP
31	chaperone_TRiC	6226	25	Substrate-free TRiC
31	chaperone_TRiC	1962	13.9	Symmetry-free cryo-EM map of TRiC-ADP-AlFx
31	chaperone_TRiC	5145	4.7	4.7 Angstrom asymmetric cryo-EM map of TRiC in the both-ring closed ATP-AlFx state
32	chromatin_remodelling_complex	3773	4.06	High resolution INO80 core complex
32	chromatin_remodelling_complex	3775	10.5	SC2plus INO80 subcomplex
32	chromatin_remodelling_complex	5626	28	Molecular Architecture of the ATP-Dependent Chromatin Remodeling Complex SWR1 by 3 Dimensional Electron Microscopy
32	chromatin_remodelling_complex	3774	12.5	SC2 INO80 subcomplex
32	chromatin_remodelling_complex	2386	17.5	Cryo electron microscopy of yeast INO80
33	dehydrogenase_GDH	6630	3.26	Glutamate dehydrogenase in the unliganded state
33	dehydrogenase_GDH	6633	3.4	Glutamate dehydrogenase in complex with NADH and GTP, closed conformation
33	dehydrogenase_GDH	6632	3.6	Glutamate dehydrogenase in complex with NADH and GTP, open conformation
33	dehydrogenase_GDH	6635	3.3	Glutamate dehydrogenase in complex with NADH, open conformation
33	dehydrogenase_GDH	6631	3.47	Glutamate dehydrogenase in complex with GTP
34	dynein_and_Lis1	8706	10.5	Cryo-EM structure of yeast cytoplasmic dynein with Walker B mutation at AAA3 in presence of ATP-VO4
34	dynein_and_Lis1	8673	7.7	Cryo-EM structure of yeast cytoplasmic dynein-1 with Lis1 and ATP
34	dynein_and_Lis1	6017	15.4	Dynein motor domain with truncated linker in complex with Lis1 in the absence of nucleotide
34	dynein_and_Lis1	6016	23.1	Dynein motor domain in complex with Lis1 in the presence of ATP and Vi
34	dynein_and_Lis1	6008	21.4	Dynein motor domain in complex with Lis1 in the absence of nucleotide
34	dynein_motor_domain	6055	18	Negative stain EM structure of the yeast dynein motor domain in the presence of ATP
34	dynein_motor_domain	6066	21	Negative stain EM structure of the yeast dynein motor domain with stalk and MTBD in the presence of ATP
34	dynein_motor_domain	2156	22	Cryo-EM structure of axonemal dynein-c in the ADP.Vi state
34	dynein_motor_domain	6047	10.5	Cryo-EM structure of the dynein motor domain in the presence of ADP-AlF3
34	dynein_motor_domain	6074	15	Negative stain EM structure of the yeast dynein motor domain in the presence of ADP
35	encapsulin_nanocompartment	5953	25	Cryo-electron microscopy of iron-core lacking encapsulin nanocompartments from Myxococcus xanthus
35	encapsulin_nanocompartment	3613	24.7	DyP Encapsulin particle with imposed C3 symmetry
35	encapsulin_nanocompartment	3608	11.4	Non-loaded encapsulin particles with icosahedral symmetry
35	encapsulin_nanocompartment	3609	27.3	Non-loaded encapsulin particles
35	encapsulin_nanocompartment	3614	28.3	DyP Encapsulin particle without symmetry imposition
36	fatty_acid_synthase	2357	17.5	Structure and conformational variability of the Mycobacterium tuberculosis fatty acid synthase multienzyme complex
36	fatty_acid_synthase	2359	27	Structure and conformational variability of the Mycobacterium tuberculosis fatty acid synthase multienzyme complex
36	fatty_acid_synthase	1623	5.9	Cerulenin-inhibited type I yeast Fatty Acid Synthase
36	fatty_acid_synthase	3757	4.7	CryoEM structure of C. thermophilum fatty acid synthase from native cell extract
36	fatty_acid_synthase	6288	7.8	Electron cryo-microscopy of fatty acid synthase (FAS) from Rhodospiridium toruloides
37	filamentous_virus	2835	3.5	Cryo-EM structure of TMV reconstructed from data ranging from 2.0-6.1 e-/A^2 accumulated dose
37	filamentous_virus	2839	3.8	Cryo-EM structure of TMV reconstructed from data ranging from 18.4-22.5 e-/A^2 accumulated dose
37	filamentous_virus	2837	3.5	Cryo-EM structure of TMV reconstructed from data ranging from 10.1-14.3 e-/A^2 accumulated dose
37	filamentous_virus	2834	3.7	Cryo-EM structure of TMV reconstructed from micrographs recorded with the Falcon II DED
37	filamentous_virus	5185	3.3	CryoEM Helical Reconstruction of TMV
38	haemoglobin	3488	3.2	CryoEM structure of haemoglobin at 3.2 A determined with the Volta phase plate
38	haemoglobin	3651	3.6	Cryo-EM asymmetric reconstruction of haemoglobin at 3.6 A determined with the Volta phase plate (subset of particles)
38	haemoglobin	3434	3.8	Single-particle cryo-EM using alignment by classification (ABC):Lumbricus terrestris hemoglobin at near-atomic resolution
38	haemoglobin	3650	3.4	Cryo-EM asymmetric recontsruction of haemoglobin at 3.4 A determined with the Volta phase plate
38	haemoglobin	2627	8.1	Electron cryo-microscopy of Lumbricus terrestris hemoglobin
39	heat_shock_protein_Hsp104	1601	14.1	Motor mechanism for protein threading through Hsp104
39	heat_shock_protein_Hsp104	8267	5.64	CryoEM Reconstruction of Hsp104 Hexamer
39	heat_shock_protein_Hsp104	1629	11.1	3D EM reconstruction of Hsp104(157-908) ATP gamma S
39	heat_shock_protein_Hsp104	1600	11.5	Motor mechanism for protein threading through Hsp104
39	heat_shock_protein_Hsp104	8744	4	S. cerevisiae Hsp104-ADP complex
40	helicase_CMG	3318	7.4	CryoEM structure of the CMG replicative helicase bound to a DNA fork (compact state)
40	helicase_CMG	2772	17.8	CMG helicase bound to DNA and ATPgS
40	helicase_CMG	8518	6.1	Structure of eukaryotic CMG helicase at a replication fork
40	helicase_CMG	8519	4.9	Structure of Eukaryotic CMG Helicase at a Replication Fork and Implications
40	helicase_CMG	8520	6.2	Structure of Eukaryotic CMG Helicase at a Replication Fork and Implications to Replisome Architecture and Origin Initiation
41	helicase_E1_and_DNA	3091	20	Structural basis for DNA strand separation by a hexameric replicative helicase
41	helicase_E1_and_DNA	3090	18	Structural basis for DNA strand separation by a hexameric replicative helicase
41	helicase_E1_and_DNA	3089	18	Structural basis for DNA strand separation by a hexameric replicative helicase
41	helicase_E1_and_DNA	3088	23	Structural basis for DNA strand separation by a hexameric replicative helicase
41	helicase_E1_and_DNA	3087	19	Structural basis for DNA strand separation by a hexameric replicative helicase
42	hemocyanin_didecamer	1569	9.1	Keyhole limpet hemocyanin (KLH)
42	hemocyanin_didecamer	5585	4.5	Electron cryo-microscopy of Haliotis diversicolor molluscan hemocyanin isoform 1 (HdH1)
42	hemocyanin_didecamer	2503	6.8	Cryo-EM Structure of Isomeric Molluscan Hemocyanin Type 1 triggered by viral infection
42	hemocyanin_didecamer	2320	10.4	CryoEM Structure of keyhole limpet hemocyanin isoform 2 (KLH2)
42	hemocyanin_didecamer	1648	7.8	Assembly and Allosteric Mechanism of Molluscan Hemocyanin Revealed by Cryo-EM Structure and Pseudo-atomic Model
43	immunoglobin	1912	17.8	Structure of the Human Myeloma IgG2 Mat.
43	immunoglobin	2285	16.5	3D map of a peptide conjugated antibody particle by individual-particle electron tomography (IPET) and optimized negative-staining.
43	immunoglobin	2021	14.1	Three-dimensional reconstructions with negative staining of a targeted individual antibody particle by individual-particle electron tomography (IPET). The reconstruction displayed three ring-shaped domains that corresponding to three domain of IgG antibody.
43	immunoglobin	2022	14.6	Three-dimensional reconstruction of another targeted individual antibody particle by individual-particle electron tomography (IPET). The reconstruction displayed three ring-shaped domains that corresponding to three domain of IgG antibody.
43	immunoglobin	8466	32	Human Myeloma IgG4 Structure
44	initiation_factor_eIF3	2166	15	Architecture of human translation initiation factor 3
44	initiation_factor_eIF3	1170	33	Structural roles for human translation factor eIF3 in initiation of protein synthesis.
44	initiation_factor_eIF3	2198	20	Architecture of human translation initiation factor 3
44	initiation_factor_eIF3	2199	20	Architecture of human translation initiation factor 3
44	initiation_factor_eIF3	1976	29.3	Functional reconstitution of the 13-subunit human translation initiation factor eIF3.
45	intasome	6441	4.8	Three-dimensional structure of the core MMTV intasome
45	intasome	6440	6	Three-dimensional structure of the full MMTV intasome
45	intasome	4138	4.94	Cryo-EM reconstruction of the maedi-visna virus (MVV) intasome
45	intasome	8483	4.6	Structure of higher-order HIV-1 strand transfer complex intasome
45	intasome	8481	3.9	Structure of tetrameric HIV-1 Strand Transfer Complex Intasome
46	ion_channel_RyR_receptor_calcium	8391	4.4	Structure of rabbit RyR1 (EGTA-only dataset, all particles)
46	ion_channel_RyR_receptor_calcium	8387	4.4	Structure of rabbit RyR1 (ryanodine dataset, all particles)
46	ion_channel_RyR_receptor_calcium	8384	4.8	Structure of rabbit RyR1 (Caffeine/ATP/EGTA dataset, class 2)
46	ion_channel_RyR_receptor_calcium	1275	9.6	The pore structure of the closed RyR1 channel.
46	ion_channel_RyR_receptor_calcium	9529	4.2	Cryo-EM structure of RyR2 in open state
47	ion_channel_TRPML_calcium	6669	8.12	The endolysosomal Ca2+ channel TRPML1
47	ion_channel_TRPML_calcium	6670	5.28	The endolysosomal Ca2+ channel TRPML1
47	ion_channel_TRPML_calcium	8881	3.64	Cryo-EM structure of mammalian endolysosomal TRPML1 channel in nanodiscs in closed I conformation at 3.64 Angstrom resolution
47	ion_channel_TRPML_calcium	8882	3.75	Cryo-EM structure of mammalian endolysosomal TRPML1 channel in nanodiscs in closed II conformation at 3.75 Angstrom resolution
47	ion_channel_TRPML_calcium	8764	2.94	Cryo-electron microscopy structure of a TRPML3 ion channel
48	ion_channel_TRPV_cation	5776	3.8	Structure of the capsaicin receptor, TRPV1, in complex with DkTx and RTX determined by single particle electron cryo-microscopy
48	ion_channel_TRPV_cation	6580	4.4	Structure of the full-length TRPV2 channel by cryoEM
48	ion_channel_TRPV_cation	8117	2.95	Structure of TRPV1 in complex with DkTx and RTX, determined in lipid nanodisc
48	ion_channel_TRPV_cation	6455	3.8	TRPV2 ion channel from rabbit
48	ion_channel_TRPV_cation	5778	3.275	Structure of the capsaicin receptor, TRPV1, determined by single particle electron cryo-microscopy
49	ion_channel_glutamate_receptor	8097	7	Cryo-EM structure of GluN1/GluN2B NMDA receptor in the glutamate/glycine-bound conformation
49	ion_channel_glutamate_receptor	3356	6.25	Activation of NMDA receptors and the mechanism of inhibition by ifenprodil - Class Y
49	ion_channel_glutamate_receptor	8098	7.5	Cryo-EM structure of GluN1/GluN2B NMDA receptor in the glutamate/glycine/Ro25-6981-bound conformation
49	ion_channel_glutamate_receptor	8580	4.5	NMDA receptor
49	ion_channel_glutamate_receptor	8104	14.1	Cryo-EM structure of GluN1/GluN2B NMDA receptor in the DCKA/D-APV-bound conformation, state 5
50	ion_channel_potassium	8632	4.2	CryoEM Structure of a Prokaryotic Cyclic Nucleotide-Gated Ion Channel
50	ion_channel_potassium	8511	3.5	Structure of the human HCN1 hyperpolarization-activated cyclic nucleotide-gated ion channel
50	ion_channel_potassium	8633	4.2	CryoEM Structure of a Prokaryotic Cyclic Nucleotide-Gated Ion Channel
50	ion_channel_potassium	6657	4.5	Structure of a eukaryotic cyclic nucleotide-gated channel
50	ion_channel_potassium	1094	10.5	Electron microscopic analysis of KvAP voltage-dependent K+ channels in an open conformation.
51	ion_channel_voltage_gated_calcium_channel	1069	21	Visualization of the domain structure of an L-type Ca2+ channel using electron cryo-microscopy.
51	ion_channel_voltage_gated_calcium_channel	6475	4.2	Cryo-EM structure of the rabbit voltage-gated calcium channel Cav1.1 at 4.2 angstrom resolution
51	ion_channel_voltage_gated_calcium_channel	9514	3.9	ClassIa map of the rabbit voltage-gated calcium channel Cav1.1
51	ion_channel_voltage_gated_calcium_channel	9515	3.9	ClassII map of the rabbit voltage-gated calcium channel Cav1.1
51	ion_channel_voltage_gated_calcium_channel	6476	6.1	Cryo-EM structure of the rabbit voltage-gated calcium channel Cav1.1 at 6.1 angstrom resolution
52	membrane_attack_complex	2979	15	Cryo EM structure of suilysin prepore
52	membrane_attack_complex	3235	6.7	Structure of the poly-C9 component of the Complement Membrane Attack Complex
52	membrane_attack_complex	3289	23	Subtomogram average of the membrane attack complex
52	membrane_attack_complex	2983	15	Cryo EM structure of suilysin pore
52	membrane_attack_complex	1991	24	Structure of complement component complex, sC5b9.
53	repeat_ciliary_microtubule_doublet	2116	47	Cryo-electron tomography averaged map of microtubule doublet 4 in the distal region of Chlamydomonas axoneme
53	repeat_ciliary_microtubule_doublet	8537	8.6	Cryo-EM structure of 48nm repeat ciliary microtubule doublet
53	repeat_ciliary_microtubule_doublet	2124	41.5	Cryo-electron tomography averaged map of microtubule doublet 3 in the proximal region of Chlamydomonas axoneme
53	repeat_ciliary_microtubule_doublet	3779	50	Cryo-electron tomography averaged map of microtubule doublet from p23 mutant Chlamydomonas axoneme
53	repeat_ciliary_microtubule_doublet	3786	50	Cryo-electron tomography averaged map of microtubule doublet from p23 mutant Chlamydomonas axoneme
53	partial_microtubule	2541	25	cryo-electron microscopy of microtubule-bound human kinesin-5 motor domain in the AMPPNP state (gold cluster in the N-terminus A9C).
53	partial_microtubule	3621	6.1	Microtubule-bound MKLP2 motor domain in the with no nucleotide
53	partial_microtubule	2079	11	Electron cryo-microscopy of microtubule-bound human kinesin-5 motor domain in rigor state (gold cluster in loop5 T126C).
53	partial_microtubule	3445	9.3	cryo-electron microscopy reconstruction of microtubule-bound S.pombe kinesin-5 motor domain in the AMPPNP state
53	partial_microtubule	2542	18	cryo-electron microscopy of microtubule-bound human kinesin-5 motor domain in rigor (gold cluster in the N-terminus A9C).
53	microtubule_filament	1026	None	Microscopic evidence for a minus-end-directed power stroke in the kinesin motor ncd.
53	microtubule_filament	2767	7	Conserved mechanisms of microtubule-stimulated ADP release, ATP binding, and force generation in transport kinesins
53	microtubule_filament	1701	10.1	The molecular mechanism of the multi-tasking kinesin-8 motor
53	microtubule_filament	6355	4.4	Asymmetric (C1) reconstruction of GMPCPP-microtubule (13 protofilaments) decorated with kinesin
53	microtubule_filament	1028	25	Image reconstructions of microtubules decorated with monomeric and dimeric kinesins
54	muscle_fiber_dynein_flagella	1989	8.1	Structure of the Actin-Tropomyosin-Myosin Complex (rigor ATM 1)
54	muscle_fiber_dynein_flagella	8165	3.9	Cryo-EM structure of a human cytoplasmic actomyosin complex at near-atomic resolution
54	muscle_fiber_dynein_flagella	1988	7.8	Structure of the Actin-Tropomyosin-Myosin Complex (rigor ATM 2)
54	muscle_fiber_dynein_flagella	1987	7.7	Structure of the Actin-Tropomyosin-Myosin Complex (rigor ATM 3)
54	muscle_fiber_dynein_flagella	8244	9.1	Rigor myosin X co-complexed with an actin filament
55	nucleosome	3657	6.2	Nucleosome in complex with human histone H1.5dC50
55	nucleosome	3502	15	Structural reorganization of the chromatin remodeling enzyme Chd1 upon engagement with nucleosomes
55	nucleosome	8246	4.54	Structural model of 53BP1 bound to a ubiquitylated and methylated nucleosome, at 4.5 A resolution
55	nucleosome	9536	7.9	Structure of NuA4 core complex binds with the nucleosome
55	nucleosome	3674	6.85	RNF169 chromatin binding region bound to a ubiquitylated nucleosome
56	origin_recognition_complex	8523	16.9	Structure of the active form of human Origin Recognition Complex and its ATPase motor module
56	origin_recognition_complex	8541	18	Structure of the active form of human Origin Recognition Complex and its ATPase motor module
56	origin_recognition_complex	1253	34	Nucleotide-dependent conformational changes in the DnaA-like core of the origin recognition complex.
56	origin_recognition_complex	1252	34	Nucleotide-dependent conformational changes in the DnaA-like core of the origin recognition complex.
56	origin_recognition_complex	1156	20	ATPase-dependent cooperative binding of ORC and Cdc6 to origin DNA.
57	polyketide_synthase	5664	7.8	Cryo-EM structure of beta-ketohexaketide-PikAIII
57	polyketide_synthase	5666	11	Cryo-EM structure of beta-hydroxyhexaketide-PikAIII conformation 2
57	polyketide_synthase	5649	7.8	Cryo-EM structure of PikAIII/delta ACP5
57	polyketide_synthase	5651	8.6	Cryo-EM structure pentaketide-ACP4-PikAIII/C209A/delta ACP5
57	polyketide_synthase	5663	7.9	Cryo-EM structure of Pentaketide-KS5-PikAIII
58	proteasome_regulatory_particle	6579	8.7	Cryo-EM map of yeast 26S proteasome in M2 state with RP mask derived from Arctica dataset
58	proteasome_regulatory_particle	8675	6.1	Conformational Landscape of the p28-Bound Human Proteasome Regulatory Particle
58	proteasome_regulatory_particle	8679	7.3	Conformational Landscape of the p28-Bound Human Proteasome Regulatory Particle
58	proteasome_regulatory_particle	8678	8.3	Conformational Landscape of the p28-Bound Human Proteasome Regulatory Particle
58	proteasome_regulatory_particle	8683	7.7	Conformational Landscape of the p28-Bound Human Proteasome Regulatory Particle
58	proteasome_26S	8332	3.8	Structural basis for dynamic regulation of the human 26S proteasome
58	proteasome_26S	2035	8.4	8.4 A single-particle reconstruction of the 26S Proteasome from Schizosaccharomyces pombe
58	proteasome_26S	2594	7.7	Deep classification of a large cryo-EM dataset defines the conformational landscape of the 26S proteasome
58	proteasome_26S	8334	4.4	Structural basis for dynamic regulation of the human 26S proteasome
58	proteasome_26S	8333	3.8	Structural basis for dynamic regulation of the human 26S proteasome
58	proteasome_26S_single_capped	3537	7.7	26S proteasome in presence of BeFx (s4)
58	proteasome_26S_single_capped	6576	5.8	Cryo-EM map of yeast 26S proteasome in M1 state derived from Arctica dataset
58	proteasome_26S_single_capped	2831	31	Electron cryotomography, subtomogram averaging and classification of 26S proteasomes in situ in intact hippocampal neurons
58	proteasome_26S_single_capped	2830	27	Electron cryotomography, subtomogram averaging and classification of 26S proteasomes in situ in intact hippocampal neurons
58	proteasome_26S_single_capped	3534	4.1	26S proteasome in presence of ATP (s1)
58	proteasome_20S	6246	4.4	Thermoplasma acidophilum 20S proteasome
58	proteasome_20S	5623	3.3	3D reconstruction of archaeal 20S proteasome
58	proteasome_20S	6247	5	Thermoplasma acidophilum 20S proteasome
58	proteasome_20S	8742	3.3	Thermoplasma acidophilum 20S Proteasome using 200keV with image shift
58	proteasome_20S	3347	3.2	Volta phase plate 3.2A resolution reconstruction of the T20S proteasome
59	replisome_editing_complex	4142	6.7	Cryo-EM structure of the E. coli replicative DNA polymerase-clamp-exonuclase-theta complex bound to DNA in the editing mode
59	replisome_editing_complex	4141	6.7	Cryo-EM structure of the E. coli replicative DNA polymerase-clamp-exonuclase-theta complex bound to DNA in the editing mode
59	replisome_editing_complex	3202	7.3	Cryo-EM structure of the E. coli replicative DNA polymerase complex bound to DNA (DNA polymerase III alpha, beta, and epsilon subunits)
59	replisome_editing_complex	3201	8.34	Cryo-EM structure of the E. coli replicative DNA polymerase complex in DNA free state (DNA polymerase III alpha, beta, epsilon, and tau subunits)
59	replisome_editing_complex	3198	8.04	Cryo-EM structure of the E. coli replicative DNA polymerase complex bound to DNA (DNA polymerase III alpha, beta, epsilon, and tau subunits)
60	respiratory_complexI	6720	3.62	Cryo-EM structure of mammalian respiratory complex I
60	respiratory_complexI	3733	7.5	Minor class in a preparation of mitochondrial complex I set in the deactive state
60	respiratory_complexI	2676	4.95	Electron cryo-microscopy of bovine ComplexI
60	respiratory_complexI	6773	3.7	Cryo-EM structure of human respiratory complex I
60	respiratory_complexI	4110	7.9	Respiratory complex I of Yarrowia lipolytica
60	respiratory_complexI1III2IV1	4109	9.9	Cryo-EM of bovine respiratory supercomplex
60	respiratory_complexI1III2IV1	8130	5.8	Architecture of ovine respiratory supercomplex (I-III2-IV) conformation tight
60	respiratory_complexI1III2IV1	8128	6.7	Architecture of ovine respiratory supercomplex (I-III2-IV) conformation loose
60	respiratory_complexI1III2IV1	1318	32	Three-dimensional structure of the respiratory chain supercomplex I1III2IV1 from bovine heart mitochondria.
60	respiratory_complexI1III2IV1	4108	10.4	Cryo-EM of bovine respirasome
61	secretase	2678	5.4	Three-dimensional structure of human gamma-secretase at 5.4 angstrom resoltuion
61	secretase	3239	4	Cryo-EM structure of gamma secretase in class 2 of the apo-state ensemble
61	secretase	3238	4.1	Cryo-EM structure of gamma secretase in class 1 of the apo-state ensemble
61	secretase	3240	4.3	Cryo-EM structure of gamma secretase in class 3 of the apo-state ensemble
61	secretase	2677	4.5	Three-dimensional structure of human gamma-secretase at 4.5 angstrom resolution
62	small_heat_shock_protein	1228	14.5	Multiple distinct assemblies reveal conformational flexibility in the small heat shock protein Hsp26.
62	small_heat_shock_protein	2291	14	Second 3D model of wild type MjHSP16.5 at 60 degree Celsius by CryoEM.
62	small_heat_shock_protein	1221	10.8	Multiple distinct assemblies reveal conformational flexibility in the small heat shock protein Hsp26.
62	small_heat_shock_protein	2293	10	Second 3D model of the MjHSP16.5 mutant R107G at room temperature by CryoEM.
62	small_heat_shock_protein	1149	16.5	Dodecameric structure of the small heat shock protein Acr1 from Mycobacterium tuberculosis.
63	small_ribonucleoprotein	8146	9	Methanococcus jannaschii box C/D sRNP
63	small_ribonucleoprotein	5421	26	Archaeoglobus fulgidus methylation-guide sRNP
63	small_ribonucleoprotein	5420	25	Pyrococcus abyssi methylation-guide sRNP
63	small_ribonucleoprotein	5419	26	Sulfolobus solfataricus methylation-guide sRNP
63	small_ribonucleoprotein	1636	27	A dimeric structure for archaeal methylation-guide small ribonucleoproteins
64	spliceosome	9526	3.65	Cryo-EM structure of the Catalytic Step I spliceosome (C complex) at 3.65 angstrom resolution
64	spliceosome	3539	3.85	Structure of a spliceosome remodeled for exon ligation
64	spliceosome	9527	4.6	Cryo-EM structure of the Catalytic Step I spliceosome (C complex) at 4.6 angstrom resolution
64	spliceosome	4056	5.1	Structure of the yeast spliceosome immediately after branching. 3D class containing Prp19 module.
64	spliceosome	4055	3.8	Overall map of the yeast spliceosome immediately after branching
65	telomerase	6443	8.9	CryoEM structure of endogenously assembled Tetrahymena telomerase holoenzyme at 8.9 Angstrom resolution
65	telomerase	6442	9.4	CryoEM structure of endogenously assembled Tetrahymena telomerase holoenzyme at 9.4 Angstrom resolution
65	telomerase	5804	25	Three-dimensional structure of endogenously assembled Tetrahymena telomerase holoenzyme determined by negative-stain electron microscopy
65	telomerase	2312	23	Three-dimensional structure of active, full-length human telomerase. Independently refined closed monomer structure, determined by single-particle electron microscopy in negative stain
65	telomerase	2311	23	Three-dimensional structure of active, full-length human telomerase. Independently refined open monomer structure, determined by single-particle electron microscopy in negative stain
66	transcription_factor_TFIID	1195	32	Cryo-electron microscopy studies of human TFIID
66	transcription_factor_TFIID	5175	28.9	Frozen-hydrated map of the yeast general transcription factor TFIID
66	transcription_factor_TFIID	5135	10	TBP-lacking S. pombe TFIID
66	transcription_factor_TFIID	5134	8	TBP-containing S. pombe TFIID
66	transcription_factor_TFIID	1196	35	Cryo-electron microscopy studies of human TFIID
67	transcription_factor_TFIIH	8817	4.4	TFIIH reconstruction from particles sorted for the XPD FeS-cluster domain using signal-subtracted classification.
67	transcription_factor_TFIIH	8816	5.4	TFIIH reconstruction from particles sorted for density near the XPD ARCH domain using signal-subtracted classification.
67	transcription_factor_TFIIH	8131	10	Human core TFIIH bound to DNA within the PIC
67	transcription_factor_TFIIH	3802	4.4	The cryo-EM structure of human TFIIH
67	transcription_factor_TFIIH	2309	20	Structural visualization of key steps in human transcription initiation
68	typeII_secretin_GspD	1763	19	3D reconstruction of the type ii secretin GspD from Vibrio cholera
68	typeII_secretin_GspD	6675	3.04	CryoEM structure of type II secretion system secretin GspD in E.coli K12
68	typeII_secretin_GspD	8779	4.2	Type II secretin from Enteropathogenic Escherichia coli - GspD
68	typeII_secretin_GspD	6676	3.26	CryoEM structure of type II secretion system secretin GspD in Vibrio cholerae
68	typeII_secretin_GspD	6677	4.22	CryoEM structure of type II secretion system secretin GspD G453A mutant in Vibrio cholerae
69	type_III_secretion_system_needle_complex	2520	44	Injectisome in the tomogram of Salmonella mini-cell
69	type_III_secretion_system_needle_complex	1422	17	Structure and composition of the Shigella flexneri "needle complex", a part of its type III secreton.
69	type_III_secretion_system_needle_complex	2482	10	Injectisome (wild type) from Salmonella typhimurium (substrate trapped)
69	type_III_secretion_system_needle_complex	1617	25	C12 symmetrised 3D reconstruction of the Shigella flexneri T3SS needle complex from negatively stained sample electron micrographs
69	type_III_secretion_system_needle_complex	1875	11.7	Three dimensional structure of the injectisome
70	type_III_secretion_system_needle_tip_complex	2801	24	Negative stain electron microscopy reconstruction of the wild type tip complex from the type III secretion system of Shigella flexneri
70	type_III_secretion_system_needle_tip_complex	2803	23	Negative stain electron microscopy reconstruction of the tip complex and needle from the type III secretion system of Shigella flexneri with MxiH mutation P44A
70	type_III_secretion_system_needle_tip_complex	2806	24	Negative stain electron microscopy reconstruction of the tip complex from the type III secretion system of Shigella flexneri with MxiH mutations P44A+Q51A
70	type_III_secretion_system_needle_tip_complex	2805	19	Refined negative stain electron microscopy reconstruction of the tip complex from the type III secretion system of Shigella flexneri with MxiH mutation Q51A
70	type_III_secretion_system_needle_tip_complex	2804	21	Negative stain electron microscopy reconstruction of the tip complex from the type III secretion system of Shigella flexneri with MxiH mutation Q51A
71	type_III_secretion_system_secretin	8401	4.4	Single particle cryo-EM reconstruction of the Salmonella SPI-1 type III secretion injectisome secretin InvG at 4.4 Angstrom resolution
71	type_III_secretion_system_secretin	2629	14.4	PscC Structural similarity of secretins from Type II and Type III Secretion Systems
71	type_III_secretion_system_secretin	5721	15	Structure of the flexible N-terminal region of Yersinia enterocolitica secretin YscC
71	type_III_secretion_system_secretin	8399	3.6	Single particle cryo-EM reconstruction of the Salmonella SPI-1 type III secretion injectisome secretin InvG at 3.6 Angstrom resolution
71	type_III_secretion_system_secretin	5722	15	Structure of the trypsin-resistant core of secretin YscC
72	type_IV_secretion_system_core_complex	2232	12.4	Full-length structure of the bacterial pKM101 type IV secretion system core complex
72	type_IV_secretion_system_core_complex	2136	20	Negative stain EM composite structure (part 1) of the type IV secretion system subcomplex VirB4-VirB7-VirB9-VirB10
72	type_IV_secretion_system_core_complex	5035	18	Structure of a type IV secretion system core complex
72	type_IV_secretion_system_core_complex	5031	15	Structure of a type IV secretion system core complex
72	type_IV_secretion_system_core_complex	2233	8.5	Subnanometer structure of the bacterial pKM101 type IV secretion system core complex digested with elastase
73	type_IV_secretion_system_secretin_PilQ	8224	50	Structure of a mutant type IV pilus machinery (delta N1 ring deletion in PilQ) in the closed state
73	type_IV_secretion_system_secretin_PilQ	3023	45	Structure of the type IV pilus machinery from Thermus thermophilus in the open state
73	type_IV_secretion_system_secretin_PilQ	3022	35	Structure of the type IV pilus machinery from Thermus thermophilus in the closed state
73	type_IV_secretion_system_secretin_PilQ	3021	40	Structure of the type IV pilus machinery from Thermus thermophilus in the closed state
73	type_IV_secretion_system_secretin_PilQ	8330	6.4	Outer membrane pore complex PilQ in Pelagibacter cell
74	type_I_secretion_system	1972	37	Complex of E. coli MacA-AcrA hybrid and Aa MacA-TolC hybrid dimer
74	type_I_secretion_system	2044	24	Electron microscopy of Aa MacA-MexA alpha;-hybrid and Aa MacA-OprM alpha;-hybrid- dimer
74	type_I_secretion_system	3653	5.3	Structure of the MacAB-TolC ABC-type tripartite multidrug efflux pump-MacB section
74	type_I_secretion_system	3636	6.5	multi-drug efflux; membrane transport; RND superfamily; Drug resistance
74	type_I_secretion_system	6318	24	Three-dimensional structure of AcrAB and MacA-TolC alpha-hybrid dimer complex
75	type_VI_secretion_system_sheath	6270	3.5	Atomic structures of a bactericidal contractile nanotube in its pre- and post-contraction states
75	type_VI_secretion_system_sheath	8602	28	Sub-tomogram average of the contracted type VI secretion system sheath in Myxococcus xanthus
75	type_VI_secretion_system_sheath	2045	None	Subtomogram average of type VI secretion system (T6SS) sheath
75	type_VI_secretion_system_sheath	6266	3.7	CryoEM structure of a type VI secretion system
75	type_VI_secretion_system_sheath	3563	15.9	Subtomogram average of type VI secretion system (T6SS) extended sheath
76	virus_CA_hexamer	4015	3.9	A 3.9 Angstrom structure of HIV-1 CA-SP1 assembled in presence of Bevirimat
76	virus_CA_hexamer	3473	8.2	The structure of the mature HIV-1 CA hexameric lattice with curvature parameters
76	virus_CA_hexamer	3474	8.1	The structure of the mature HIV-1 CA hexameric lattice with curvature parameters
76	virus_CA_hexamer	3477	8.6	The structure of the mature HIV-1 CA hexameric lattice with curvature parameters
76	virus_CA_hexamer	2707	9.7	The structure of the immature M-PMV capsid in intact virus particles
76	virus_CA_tube	5136	16	CryoEM Structure of Tubular Assembly of HIV-1 CA and Evidence for a Novel Interface
76	virus_CA_tube	5523	13	Protease Cleavage Leads to Formation of Mature Trimer Interface in HIV-1 Capsid
76	virus_CA_tube	3076	8	Cyclophilin A Stabilize HIV-1 Capsid through a Novel Non-canonical Binding Site
76	virus_CA_tube	3075	8	Cyclophilin A Stabilizes HIV-1 Capsid through a Novel Non-canonical Binding Site
76	virus_CA_tube	8582	9	Structure of the HIV-1 Capsid Protein and spacer peptide 1 by Cryo-EM
77	virus_P3A_subunit	1390	9.8	Averaging tens to hundreds of icosahedral particle images to resolve protein secondary structure elements using a Multi-Path Simulated Annealing optimization algorithm.
77	virus_P3A_subunit	1386	9.2	Averaging tens to hundreds of icosahedral particle images to resolve protein secondary structure elements using a Multi-Path Simulated Annealing optimization algorithm.
77	virus_P3A_subunit	1382	8.6	Averaging tens to hundreds of icosahedral particle images to resolve protein secondary structure elements using a Multi-Path Simulated Annealing optimization algorithm.
77	virus_P3A_subunit	1384	8.9	Averaging tens to hundreds of icosahedral particle images to resolve protein secondary structure elements using a Multi-Path Simulated Annealing optimization algorithm.
77	virus_P3A_subunit	1380	8.3	Averaging tens to hundreds of icosahedral particle images to resolve protein secondary structure elements using a Multi-Path Simulated Annealing optimization algorithm.
78	virus_RNP_complex	2211	40	Organization of the Influenza Virus Replication Machinery
78	virus_RNP_complex	2206	27	Negative stained electron microscopy reconstruction of the loop of influenza A virus ribonucleoprotein isolated from virions.
78	virus_RNP_complex	2207	20	Negative stained electron microscopy reconstruction of the viral polymerase of influenza A virus ribonucleoprotein isolated from virions. Conformation 1.
78	virus_RNP_complex	2205	18	Cryo-electron microscopy reconstruction of the helical part of influenza A virus ribonucleoprotein isolated from virions.
78	virus_RNP_complex	2212	20	Organization of the Influenza Virus Replication Machinery
79	virus_alphapapillomavirus	6798	20	CryoEM structure of HPV11 L1-only VLP
79	virus_alphapapillomavirus	6797	30	CryoEM structure of HPV6 L1-only VLP
79	virus_alphapapillomavirus	5840	20	Characterization of Human Papilloma Virus Type 16 VLP decorated with antibody fragment H16.V5
79	virus_alphapapillomavirus	6619	4.3	Electron cryo-microscopy of Human Papillomavirus
79	virus_alphapapillomavirus	6620	4.3	Electron cryo-microscopy of Human Papillomavirus
80	virus_alphavirus	5577	5	Electron cryo-microscopy of Chikungunya virus
80	virus_alphavirus	5275	4.8	4.4 Angstrom Cryo-EM Structure of an Enveloped Alphavirus Venezuelan Equine Encephalitis Virus
80	virus_alphavirus	8071	13	Map of Venezuelan Equine Encephalitis Virus by cryoSPT (subtomogram averaging)
80	virus_alphavirus	1121	9	Mapping the structure and function of the E1 and E2 glycoproteins in alphaviruses.
80	virus_alphavirus	8424	11	Chikungunya virus-like particle inserted with circumsporozoite protein peptides of Plasmodium falciparum
81	virus_aphthovirus_enterovirus	2390	17	The limits of structural plasticity in a picornavirus capsid revealed by a massively expanded equine rhinitis A virus particle
81	virus_aphthovirus_enterovirus	3129	3.2	Structure-based energetics of protein interfaces guide FMDV vaccine design
81	virus_aphthovirus_enterovirus	3130	3.5	Structure-based energetics of protein interfaces guide FMDV vaccine design
81	virus_aphthovirus_enterovirus	3631	3.1	CryoEM Structure of Foot and Mouth Disease Virus O1 Manisa
81	virus_aphthovirus_enterovirus	3630	3.1	CryoEM Structure of Foot and Mouth Disease Virus O PanAsia
82	virus_avibirnavirus	5996	22.7	Electron cryo-microscopy of chimeric EGFP-VP2 capsid
82	virus_avibirnavirus	1118	15	Structural polymorphism of the major capsid protein of a double-stranded RNA virus
82	virus_avibirnavirus	5997	20.8	Electron cryo-microscopy of chimeric HT-VP2-466 capsid
82	virus_avibirnavirus	1115	12	Structural polymorphism of the major capsid protein of a double-stranded RNA virus
82	virus_avibirnavirus	6403	21	Infectious bursal disease virus polyprotein and large precursors assemble into a procapsid that is matured by its embedded protease
83	virus_bacteriophage_T4virus	1573	32	The bacteriophage T4 procapsid in the process of DNA packaging
83	virus_bacteriophage_T4virus	6323	10	CryoEM single particle reconstruction of prolate head of bacteriophage T4
83	virus_bacteriophage_T4virus	1280	35	Cryo-electron microscopy study of bacteriophage T4 displaying anthrax toxin proteins.
83	virus_bacteriophage_T4virus	1075	22.5	Molecular architecture of the prolate head of bacteriophage T4.
83	virus_bacteriophage_T4virus	1414	21	Molecular architecture of the prolate head of bacteriophage T4.
84	virus_bacteriophage_T7likevirus_p22likevirus	1163	25	Maturation of phage T7 involves structural modification of both shell and inner core components.
84	virus_bacteriophage_T7likevirus_p22likevirus	6034	4.6	Capsid Expansion Mechanism Of Bacteriophage T7 Revealed By Multi-State Atomic Models Derived From Cryo-EM Reconstructions
84	virus_bacteriophage_T7likevirus_p22likevirus	5566	7.8	Icosahedral reconstruction (map 1/8)
84	virus_bacteriophage_T7likevirus_p22likevirus	1164	21	Maturation of phage T7 involves structural modification of both shell and inner core components.
84	virus_bacteriophage_T7likevirus_p22likevirus	1161	24	Maturation of phage T7 involves structural modification of both shell and inner core components.
85	virus_bacteriophage_alphatectivirus	1013	14	Combined EM/X-ray imaging yields a quasi-atomic model of the adenovirus-related bacteriophage PRD1 and shows key capsid and membrane interactions.
85	virus_bacteriophage_alphatectivirus	1012	13.4	Minor proteins, mobile arms and membrane-capsid interactions in the bacteriophage PRD1 capsid.
85	virus_bacteriophage_alphatectivirus	1014	12	Combined EM/X-ray imaging yields a quasi-atomic model of the adenovirus-related bacteriophage PRD1 and shows key capsid and membrane interactions.
85	virus_bacteriophage_alphatectivirus	5986	19	CryoEM of Bacteriophage PRD1 Sus621 Mutant
85	virus_bacteriophage_alphatectivirus	5988	18	CryoEM of Bacteriophage PRD1 Sus42 Mutant
86	virus_bacteriophage_cystovirus	1207	12	Structure of the bacteriophage phi6 nucleocapsid suggests a mechanism for sequential RNA packaging.
86	virus_bacteriophage_cystovirus	1500	14	Initial location of the RNA-dependent RNA polymerase in the bacteriophage phi6 procapsid determined by cryo-electron microscopy
86	virus_bacteriophage_cystovirus	1206	7.5	Structure of the bacteriophage phi6 nucleocapsid suggests a mechanism for sequential RNA packaging.
86	virus_bacteriophage_cystovirus	3185	4.8	Structure of the in vitro assembled bacteriophage phi6 polymerase complex
86	virus_bacteriophage_cystovirus	2364	4.4	CryoEM reconstruction of the bacteriophage phi6 procapsid to the near-atomic resolution
87	virus_bacteriophage_epsilon15likevirus_Syn5	5678	4.5	Validated Near-Atomic Resolution Structure of Bacteriophage Epsilon15 Derived from Cryo-EM and Modeling
87	virus_bacteriophage_epsilon15likevirus_Syn5	1175	20	Structure of epsilon15 bacteriophage reveals genome organization and DNA packaging/injection apparatus.
87	virus_bacteriophage_epsilon15likevirus_Syn5	1176	9.5	Structure of epsilon15 bacteriophage reveals genome organization and DNA packaging/injection apparatus.
87	virus_bacteriophage_epsilon15likevirus_Syn5	5206	9	Epsilon15 icosahedral reconstruction using Zernike phase contrast electron microscopy
87	virus_bacteriophage_epsilon15likevirus_Syn5	1557	7.3	Cryo-EM density map of Epsilon-15 bacteriophage icosahedral reconstruction from JADAS automatically acquired data at 7.3 Angstrom resolution.
88	virus_bacteriophage_levivirus_allolevivirus	1433	17.8	The three-dimensional structure of genomic RNA in bacteriophage MS2
88	virus_bacteriophage_levivirus_allolevivirus	8360	10.5	Asymmetric reconstruction of bacteriophage MS2
88	virus_bacteriophage_levivirus_allolevivirus	1879	16	Mutually-induced conformational switching of RNA and coat protein underpins efficient assembly of a viral capsid.
88	virus_bacteriophage_levivirus_allolevivirus	1881	16	Mutually-induced conformational switching of RNA and coat protein underpins efficient assembly of a viral capsid.
88	virus_bacteriophage_levivirus_allolevivirus	1431	9	The three-dimensional structure of genomic RNA in bacteriophage MS2
89	virus_bacteriophage_phi29likevirus	1265	16	Structural changes of bacteriophage phi29 upon DNA packaging and release.
89	virus_bacteriophage_phi29likevirus	6560	12	Bacteriophage phi29 prohead particle stalled during DNA packaging
89	virus_bacteriophage_phi29likevirus	1117	12.7	Conservation of the capsid structure in tailed dsDNA bacteriophages
89	virus_bacteriophage_phi29likevirus	1281	20	Determinants of bacteriophage phi29 head morphology.
89	virus_bacteriophage_phi29likevirus	1120	7.9	Conservation of the capsid structure in tailed dsDNA bacteriophages
90	virus_bromovirus	5738	5	Electron cryo-microscopy of 2H15BMV
90	virus_bromovirus	8264	6.7	Mock-treated Brome Mosaic Virus (RNA2.3/4)
90	virus_bromovirus	8265	8.1	CIP-treated Brome Mosaic Virus (RNA2.3/4)
90	virus_bromovirus	8263	8.9	CIP-treated Brome Mosaic Virus (RNA1)
90	virus_bromovirus	8262	7.6	Mock-treated Brome Mosaic Virus (RNA1)
91	virus_comovirus	3562	4.25	Cowpea mosaic virus top component (CPMV-T) - naturally occurring empty particles
91	virus_comovirus	3565	4.25	Cowpea mosaic virus top component (CPMV-T) - naturally occurring empty particles
91	virus_comovirus	3013	3.44	Electron cryo-microscopy of Cowpea Mosaic Virus containing RNA-1 (CPMVb)
91	virus_comovirus	3014	3.04	Electron cryo-microscopy of Cowpea Mosaic Virus (CPMV) empty virus like particle (eVLP)
91	virus_comovirus	8609	4.4	Cleaved Cowpea Mosaic Virus (CPMV) eVLP structure refined from a small subset of data from the cryo-EM reconstruction of uncleaved eVLP reported previously
92	virus_cypovirus	5256	3.1	3.1 Angstrom cryoEM structure of cytoplasmic polyhedrosis virus
92	virus_cypovirus	5376	4.1	Structure of a transcribing cypovirus by cryo-electron microscopy
92	virus_cypovirus	6371	3.1	A putative ATPase mediates RNA transcription and capping in a dsRNA virus
92	virus_cypovirus	5233	3.9	CryoEM structure of cytoplasmic polyhedrosis virus
92	virus_cypovirus	6407	3.3	In situ structures of the segmented genome and RNA polymerase complex inside a dsRNA virus
93	virus_cytomegalovirus_rhadinovirus_simplexvirus	5695	6	Electron cryo-microscopy of human cytomegalovirus capsid
93	virus_cytomegalovirus_rhadinovirus_simplexvirus	2435	9.1	Protein Interactions in the Murine Cytomegalovirus Capsid Revealed by CryoEM
93	virus_cytomegalovirus_rhadinovirus_simplexvirus	5696	8.3	Electron cryo-microscopy of human cytomegalovirus virion
93	virus_cytomegalovirus_rhadinovirus_simplexvirus	5697	None	Electron cryo-microscopy of human cytomegalovirus SCP-deficient particles
93	virus_cytomegalovirus_rhadinovirus_simplexvirus	8703	3.9	A 3.9 Angstrom resolution density map of the human cytomegalovirus (HCMV) capsid and its securing layer of pp150 tegument protein
94	virus_flavivirus	5422	12.5	cryo-EM reconstruction of immature dengue virus
94	virus_flavivirus	5296	10.3	cryo-EM reconstruction of West Nile virus
94	virus_flavivirus	2142	4.5	4.5A Electron cryomicroscopy reconstruction of mature Dengue virus serotype 1
94	virus_flavivirus	8548	6.2	A Human Antibody Against Zika Virus Crosslinks the E Protein to Prevent Infection
94	virus_flavivirus	3752	3.9	The cryo-EM structure of Tick-borne encephalitis virus mature particle
95	virus_iflavirus	4009	3.5	Structure of deformed wing virus, a honeybee pathogen
95	virus_iflavirus	3574	3.1	Structure of deformed wing virus, a honeybee pathogen
95	virus_iflavirus	3570	3.8	Structure of deformed wing virus, a honeybee pathogen
95	virus_iflavirus	4014	3.5	Structure of deformed wing virus, a honeybee pathogen
95	virus_iflavirus	8464	6.1	Deformed Wing Virus 80-S Like Particle
96	virus_lagovirus	1934	9.9	L17 Rabbit Hemorrhagic Disease Virus (RHDV)capsid
96	virus_lagovirus	1938	14.7	C42 Rabbit Hemorrhagic Disease Virus (RHDV) capsid
96	virus_lagovirus	1939	8.9	Rabbit Hemorrhagic Disease Virus (RHDV)capsid calculated from merged wt, L17 and N42 data sets
96	virus_lagovirus	1937	24.4	N42 Rabbit Hemorrhagic Disease Virus (RHDV) T4 capsid
96	virus_lagovirus	1933	10.3	wt Rabbit Hemorrhagic Disease Virus (RHDV)capsid
97	virus_mastadenovirus	5539	8	CryoEM Structure of human defensin 5 bound to a neutralization resistant adenovirus chimera
97	virus_mastadenovirus	1113	10.3	A quasi-atomic model of human adenovirus type 5 capsid.
97	virus_mastadenovirus	1579	8.9	Human Adenovirus type 5
97	virus_mastadenovirus	8371	17.9	Three-dimensional reconstruction of bat adenovirus C isolate 250-A
97	virus_mastadenovirus	3003	12.3	Structure of adenovirus light particle Ad5/FC31 L2
98	virus_omegatetravirus	5427	8.6	Cryo-EM reconstruction of Nudaurelia capensis omega virus (NwV) capsid at 30min time point following maturation initiation
98	virus_omegatetravirus	5471	None	Dynamics in Cryo EM Reconstructions Visualized with Maximum-Likelihood Derived Variance Maps
98	virus_omegatetravirus	5468	None	Dynamics in Cryo EM Reconstructions Visualized with Maximum-Likelihood Derived Variance Maps
98	virus_omegatetravirus	2791	3.7	Near-atomic resolution reconstruction of Nudaurelia capensis omega virus (NwV) using a mid-range electron microscope operated at 200 kV
98	virus_omegatetravirus	5474	21	Dynamics in Cryo EM Reconstructions Visualized with Maximum-Likelihood Derived Variance Maps
99	virus_orthohepadnavirus	1400	22	Cryo-electron microscopy of hepatitis B virions reveals variability in envelope capsid interactions.
99	virus_orthohepadnavirus	1405	None	Cryo-electron microscopy of hepatitis B virions reveals variability in envelope capsid interactions.
99	virus_orthohepadnavirus	3267	10.9	Importin-beta can bind Hepatitis B Virus core protein and empty core-like particles and induce structural changes
99	virus_orthohepadnavirus	1968	14.2	The cryo-EM structure of HBV Cp183 capsid-SRPK complex
99	virus_orthohepadnavirus	1401	22	Cryo-electron microscopy of hepatitis B virions reveals variability in envelope capsid interactions.
100	virus_parechovirus	3322	10.36	Multiple capsid-stabilizing interactions revealed in a high-resolution structure of an emerging picornavirus causing neonatal sepsis
100	virus_parechovirus	3137	4.3	Multiple capsid-stabilizing protein-RNA and protein-protein interactions revealed in a high-resolution structure of an emerging picornavirus causing neonatal sepsis
100	virus_parechovirus	1690	8.5	CryoEM reconstruction of human parechovirus 1
100	virus_parechovirus	6395	4.5	Structure of Ljungan virus
100	virus_parechovirus	6394	3.8	Structure of Ljungan virus
101	virus_phytoreovirus	1375	7.9	Averaging tens to hundreds of icosahedral particle images to resolve protein secondary structure elements using a Multi-Path Simulated Annealing optimization algorithm.
101	virus_phytoreovirus	2782	13	Cryo-electron microscopy of Rice dwarf virus virion
101	virus_phytoreovirus	1060	6.8	Electron cryomicroscopy and bioinformatics suggest protein fold models for rice dwarf virus.
101	virus_phytoreovirus	1379	8.3	Averaging tens to hundreds of icosahedral particle images to resolve protein secondary structure elements using a Multi-Path Simulated Annealing optimization algorithm.
101	virus_phytoreovirus	1383	8.9	Averaging tens to hundreds of icosahedral particle images to resolve protein secondary structure elements using a Multi-Path Simulated Annealing optimization algorithm.
102	virus_portal	5050	8.6	11-fold assembly-naive P22 portal
102	virus_portal	5261	24	Seeing the Portal in Herpes Simplex Virus type I B-capsids.
102	virus_portal	5049	8.6	12-fold assembly-naive P22 portal
102	virus_portal	6324	3.6	Electron cryo-microscopy of T4 portal protein
102	virus_portal	1308	None	Electron cryotomography reveals the portal in the herpesvirus capsid.
103	virus_protoparvovirus_dependoparvovirus	5108	11.1	Feline panleukopenia virus in complex with FAb from neutralizing antibody MAb 8
103	virus_protoparvovirus_dependoparvovirus	5111	12	Feline panleukopenia virus in complex with FAb from neutralizing antibody MAb E
103	virus_protoparvovirus_dependoparvovirus	5112	14	Feline panleukopenia virus in complex with FAb from neutralizing antibody MAb F
103	virus_protoparvovirus_dependoparvovirus	5110	18	Feline panleukopenia virus in complex with FAb from neutralizing antibody MAb 16
103	virus_protoparvovirus_dependoparvovirus	5107	18	Feline panleukopenia virus in complex with FAb from neutralizing antibody MAb 6
104	virus_rotavirus	2574	14.5	SA11 Rotavirus trypsinized Triple Layered Particle
104	virus_rotavirus	2577	17.4	OSU Rotavirus trypsinized Triple Layered Particle
104	virus_rotavirus	2575	15.9	SA11 Rotavirus non-trypsinized Triple Layered Particle grown in absence of leupetin
104	virus_rotavirus	2690	7	Inside rotavirus at 7 A resolution
104	virus_rotavirus	2691	9	Inside rotavirus at 7 A resolution
105	virus_spike_glycoprotein_trimer	8784	3.6	MERS S ectodomain trimer in complex with Fab of neutralizing antibody G4
105	virus_spike_glycoprotein_trimer	8789	5	MERS S ectodomain trimer in complex with Fab of neutralizing antibody G4
105	virus_spike_glycoprotein_trimer	8785	4.8	MERS S ectodomain trimer in complex with Fab of neutralizing antibody G4
105	virus_spike_glycoprotein_trimer	8787	4.8	MERS S ectodomain trimer in complex with Fab of neutralizing antibody G4
105	virus_spike_glycoprotein_trimer	8793	11.5	MERS S ectodomain trimer in complex with Fab of neutralizing antibody G4
