# Supplementary material for: VESPER: global and local cryo-EM map alignment using local density vectors
Source: Nat Commun. 2021 Apr 7;12:2090. doi: 10.1038/s41467-021-22401-y (PMC8027200; doi:10.1038/s41467-021-22401-y)
Supplement: Supplementary file 5 — Supplementary Data 2 [file 41467_2021_22401_MOESM5_ESM.xlsx]

## Sheet: RMSD
	Others												ribosome												virus
	AUC	Ave Precision	Z1	Z10	dRMSD	Best Acc	threshold	Best F1	threshold	rot., trans. of best score*			AUC	Ave Precision	Z1	Z10	dRMSD	Best Acc	threshold	Best F1	threshold	rot., trans. of best score*			AUC	Ave Precision	Z1	Z10	dRMSD	Best Acc	threshold	Best F1	threshold	rot., trans. of best score*
OVR	0.989934	0.961285	2.31959	1.75432	0.195615	0.82	0.54	0.491183	0.2	3.7519	2.04071		0.998906	0.995935	1.83316	1.7275	0.349	0.818	0.45	0.825711	0.44	3.2736	1.52318		0.960899	0.784507	2.49067	1.70672	0.795125	0.9325	0.97	0.359466	0.8	2.63501	3.08787
SMOC	0.806086	0.678606	1.71088	1.09701	18.7917	0.754615	0.99	0.407895	0.82	42.0026	2.80306		0.942219	0.815799	1.69802	1.65046	22.7914	0.772	0.94	0.506769	0.83	26.1122	2.06129		0.844205	0.667874	2.81018	1.40925	4.11313	0.93125	0.99	0.307742	0.9	4.38826	2.92338
SCCC	0.785616	0.648825	1.89957	1.16008	11.9648	0.776154	0.15	0.428879	0.04	23.8948	3.04776		0.987704	0.972585	2.04056	1.89913	0.9526	0.936	0.05	0.873118	0.05	3.64321	1.55906		0.840703	0.594358	2.80017	1.27192	12.9172	0.935	0.43	0.218221	-0.17	8.0313	3.50571
CCC	0.99312	0.972016	1.99485	1.61321	0.125	0.770769	0.86	0.494818	0.2	3.80155	1.84858		0.999284	0.997513	1.96468	1.80932	0.6266	0.92	0.4	0.829561	0.27	3.46973	1.46422		0.958462	0.771004	2.46962	1.70944	0.596875	0.9325	0.8	0.211976	0.43	2.4068	3.44127
LMI	0.424128	0.362222	1.49246	0.267993	18.9517	0.754615	0.99	0.378472	0	41.886	3.14983		0.743969	0.630586	1.54028	1.32747	22.7496	0.83	0.02	0.484671	0.01	34.0651	2.15288		0.783573	0.521264	2.58844	1.0208	17.3045	0.93625	0.19	0.232763	0.02	10.7796	5.09658
NMI	0.90117	0.792263	1.47667	1.17153	0.442154	0.245385	0.99	0.378472	0.99	4.02249	2.16375		0.981489	0.925271	1.79318	1.63156	0.318	0.234	0.99	0.378312	0.99	2.49791	2.15846		0.865511	0.575761	2.20043	1.123	8.155	0.06875	0.99	0.127365	0.99	6.68621	2.41059
CDT	0.97161	0.898222	1.4713	1.34619	1.79708	0.789231	0.51	0.509785	0.32	6.1749	2.16593		0.797608	0.809194	0.904476	0.892883	20.9644	0.774	0.43	0.754421	0.38	20.1334	2.2141		0.617086	0.423396	0.993067	0.708425	16.4857	0.94	0.54	0.17845	0.33	10.4899	2.95729
CDM	0.955559	0.843486	1.95712	1.50423	8.56169	0.827692	0.41	0.508058	0.17	14.7756	2.42304		0.975748	0.870717	1.86521	1.63433	20.1208	0.862	0.34	0.625059	0.14	35.5104	1.42579		0.556012	0.352384	0.575007	0.406111	32.0737	0.9325	0.56	0.164835	0.42	18.1738	5.35899
CDA	0.988217	0.956849	2.11108	1.64795	0.262231	0.886154	0.99	0.691419	0.99	4.04664	1.80532		0.982108	0.91088	1.73868	1.61487	2.0788	0.946	0.77	0.764675	0.73	4.75153	1.45237		0.921794	0.673273	2.1485	1.69922	4.285	0.94	0.79	0.195501	0.5	4.08427	2.67523
NVT	0.912273	0.824152	2.15731	1.64777	10.0268	0.801538	0.57	0.475106	0.52	18.7876	3.43525		0.998693	0.994984	2.33746	2.05584	0.6266	0.972	0.52	0.937264	0.52	3.46973	1.46422		0.798578	0.582106	2.03067	1.19109	28.7829	0.9425	0.71	0.202804	0.5	14.3838	5.53676
NVM	0.787671	0.644549	1.45483	0.995403	13.6773	0.767692	0.58	0.395497	0.16	28.4458	3.27922		0.857023	0.820689	1.66174	1.50144	22.7088	0.926	0.51	0.730695	0.5	34.2316	2.16995		0.66601	0.404852	0.630047	0.585619	18.3502	0.9425	0.72	0.182548	0.53	10.5534	4.40484
NVA	0.948976	0.897243	3.05279	1.88305	7.25577	0.79	0.54	0.426673	0.51	16.7564	2.10883		0.997436	0.99263	2.31607	2.07549	0.7306	0.976	0.51	0.942834	0.51	3.59878	1.5208		0.929967	0.810833	3.17909	1.71895	0.51375	0.9425	0.71	0.246188	0.52	2.31133	3.58186
CDT_GDT	0.963382	0.881212	1.21575	1.20569	2.01715	0.799231	0.81	0.506911	0.66	6.57374	2.13357		0.820434	0.807034	0.981172	0.87951	20.716	0.916	0.78	0.718068	0.77	19.0297	2.44752		0.557104	0.440291	0.763474	0.623931	18.9689	0.94	0.82	0.17845	0.67	11.473	2.82607
CDM_GDT	0.95375	0.82272	1.34802	1.20187	9.00608	0.833846	0.69	0.537174	0.47	16.4252	2.29279		0.885458	0.767275	1.36048	1.29103	47.6066	0.898	0.42	0.62271	0.29	63.302	2.29648		0.730862	0.415541	1.38442	0.805657	20.2233	0.9325	0.75	0.176651	0.2	12.4084	3.03911
CDA_GDT	0.989423	0.959737	1.45419	1.29353	0.417769	0.888462	0.85	0.69129	0.85	4.12356	1.89547		0.896787	0.829129	1.16168	1.12669	29.5646	0.944	0.8	0.76092	0.79	32.5431	2.32306		0.886299	0.562513	2.50042	1.39626	5.75038	0.93875	0.82	0.210274	0.21	5.09207	2.08391
SMOC_OV	0.938679	0.878493	2.23574	1.59671	0.859231	0.756154	0.89	0.414446	0.61	4.28544	2.32814		0.998889	0.996192	1.95114	1.86916	0.9526	0.768	0.83	0.497295	0.57	3.64321	1.55906		0.925195	0.709295	2.83718	1.63914	1.94075	0.93125	0.99	0.230581	0.58	3.29749	2.8985
SCCC_OV	0.925229	0.853007	2.35381	1.61001	0.817462	0.801538	0.1	0.418644	-0.15	4.24138	2.27505		0.997591	0.991379	2.07363	1.91568	0.9526	0.926	-0.02	0.724146	-0.03	3.64321	1.55906		0.917438	0.647937	2.92554	1.58238	2.89062	0.7325	0.59	0.199542	-0.16	3.81567	2.711
LMI_OV	0.764958	0.610271	2.94248	1.41767	7.428	0.763846	0.23	0.378472	-0.22	25.7075	2.74131		0.983358	0.946665	2.24668	1.97331	0.9526	0.784	-0.1	0.440372	-0.4	3.64321	1.55906		0.919915	0.680892	3.06388	1.58848	0.596875	0.73625	0.99	0.211582	-0.29	2.4068	3.44127
DOT	0.995622	0.985125	2.76888	2.02588	0.234615	0.904615	6.4	0.802547	6.2	4.01096	1.97407		0.999155	0.996723	2.27473	2.10454	0.6266	0.966	7.4	0.928164	5.2	3.46973	1.46422		0.966488	0.827064	3.23519	1.96491	1.31688	0.9575	7.4	0.626328	7.4	2.80312	3.36533
Best	0.995622	0.985125	3.05279	2.02588	0.125	0.904615	n/a	0.802547	n/a	3.7519	1.80532		0.999284	0.997513	2.33746	2.10454	0.318	0.976	n/a	0.942834	n/a	2.49791	1.42579		0.966488	0.827064	3.23519	1.96491	0.51375	0.9575	n/a	0.626328	n/a	2.31133	2.08391
										angle	distance
*average rotation and translation of the best scoring alignment selected by the score.

## Sheet: log(ALCPS)
	Others										ribosome										virus
	AUC	Ave Precision	Z1	Z10	dlogALCPS	Best Acc	threshold	Best F1	threshold		AUC	Ave Precision	Z1	Z10	dlogALCPS	Best Acc	threshold	Best F1	threshold		AUC	Ave Precision	Z1	Z10	dlogALCPS	Best Acc	threshold	Best F1	threshold
OVR	0.983231	0.980467	2.20704	1.53986	0.080257	0.727692	0.4	0.757991	0.17		0.86488	0.899144	1.80958	1.71659	0.275149	0.742	0.34	0.756267	0.33		0.92185	0.908205	2.18484	1.4125	0.179294	0.60875	0.74	0.686393	0.65
SMOC	0.775692	0.762442	1.59201	0.967075	0.715982	0.554615	0.93	0.67263	0.81		0.77288	0.779857	1.74824	1.57771	0.718678	0.586	0.89	0.703546	0.76		0.82125	0.822561	2.5482	1.35326	0.255983	0.5575	0.9	0.697619	0.89
SCCC	0.794585	0.786304	1.75751	1.03166	0.578708	0.659231	0.05	0.696111	0.01		0.8076	0.859688	1.93614	1.84227	0.334438	0.758	0.03	0.717057	0.03		0.7613	0.775496	2.51717	1.19952	0.470392	0.57	0.13	0.690129	-0.29
CCC	0.989231	0.986275	1.91027	1.43688	0.0541315	0.685385	0.2	0.769052	0.2		0.86456	0.89978	1.8434	1.79683	0.281363	0.774	0.27	0.753053	0.19		0.92605	0.913935	2.21184	1.41226	0.191325	0.58125	0.57	0.707698	0.29
LMI	0.376662	0.490384	1.33795	0.181572	0.807549	0.535385	0.02	0.666667	0		0.58164	0.643761	1.53218	1.23129	0.753166	0.568	0.02	0.666667	0		0.771475	0.775709	2.12913	0.930277	0.665909	0.55625	0.01	0.666667	0
NMI	0.918677	0.930538	1.64699	1.05837	0.147998	0.5	0.99	0.666667	0.99		0.832	0.863559	1.52378	1.57729	0.32494	0.5	0.99	0.666667	0.99		0.7802	0.763831	1.61607	1.02254	0.26466	0.5	0.99	0.666667	0.99
CDT	0.981046	0.975006	1.46809	1.22992	0.259706	0.732308	0.35	0.794232	0.3		0.70712	0.777634	0.962398	0.902922	0.733483	0.702	0.33	0.739854	0.28		0.69105	0.759811	0.764022	0.683978	0.549128	0.5575	0.17	0.666667	0.1
CDM	0.962	0.944405	1.80816	1.30753	0.438294	0.775385	0.21	0.820362	0.16		0.8452	0.882788	1.83572	1.64668	0.71248	0.678	0.13	0.666667	0.02		0.5307	0.634588	0.631103	0.304321	0.953386	0.57	0.37	0.666667	0.03
CDA	0.985723	0.982143	2.06524	1.4582	0.0662318	0.836154	0.83	0.794933	0.65		0.8436	0.88087	1.75055	1.61885	0.36451	0.728	0.57	0.666667	0.02		0.94095	0.948313	2.08981	1.46245	0.300716	0.6525	0.63	0.666667	0.03
NVT	0.880892	0.881223	2.59286	1.35009	0.381206	0.732308	0.51	0.674653	0.26		0.83264	0.877103	2.38344	2.03708	0.281363	0.768	0.5	0.724364	0.49		0.68045	0.727248	1.77302	0.775032	0.774078	0.60125	0.62	0.666667	0.08
NVM	0.788831	0.803969	1.33821	0.834323	0.583491	0.694615	0.5	0.678648	0.16		0.7596	0.797321	1.61594	1.45916	0.78522	0.686	0.49	0.69776	0.44		0.7183	0.764772	0.307613	0.482838	0.691924	0.63	0.63	0.701122	0.42
NVA	0.917938	0.922917	2.82302	1.58205	0.238827	0.702308	0.49	0.677545	0.33		0.84584	0.88326	2.35144	2.04779	0.318549	0.744	0.5	0.70716	0.49		0.78655	0.811482	2.5964	1.22306	0.194123	0.61625	0.62	0.67102	0.26
CDT_GDT	0.977338	0.97515	1.24255	1.13102	0.311382	0.749231	0.72	0.79024	0.64		0.71056	0.779347	0.963984	0.881601	0.654559	0.704	0.67	0.747216	0.64		0.7026	0.761302	0.687541	0.668372	0.518733	0.55375	0.46	0.679264	0.28
CDM_GDT	0.969846	0.951162	1.32724	1.12593	0.389601	0.813846	0.42	0.825304	0.35		0.78404	0.812059	1.3688	1.29232	1.09089	0.692	0.3	0.666667	0		0.5931	0.618265	1.46392	0.672767	0.558866	0.57	0.64	0.666667	0
CDA_GDT	0.984877	0.981538	1.42894	1.20248	0.0895747	0.826923	0.82	0.791505	0.7		0.78208	0.813187	1.16515	1.12533	0.742916	0.726	0.74	0.666667	0		0.8127	0.814737	2.20583	1.21707	0.227882	0.58	0.74	0.666667	0
SMOC_OV	0.919692	0.919344	2.10303	1.40198	0.186681	0.571538	0.75	0.67186	0.61		0.84488	0.885068	1.99498	1.82375	0.334438	0.612	0.75	0.696124	0.52		0.89775	0.889828	2.51942	1.45007	0.20796	0.56	0.57	0.666667	0.48
SCCC_OV	0.936892	0.940567	2.21373	1.4211	0.16916	0.658462	0.01	0.685233	-0.18		0.8524	0.896245	1.95903	1.87619	0.334438	0.712	-0.05	0.693333	-0.24		0.8682	0.860739	2.55732	1.40148	0.204621	0.55875	0.42	0.687147	-0.32
LMI_OV	0.715631	0.721924	2.7507	1.19187	0.468099	0.522308	-0.1	0.666667	-0.22		0.80584	0.841112	2.22743	1.89531	0.334438	0.57	-0.13	0.666667	-0.41		0.8883	0.880372	2.6446	1.35624	0.191325	0.5525	-0.33	0.666667	-0.38
DOT	0.964985	0.967748	2.58626	1.70082	0.104994	0.93	0.2	0.920763	0		0.83672	0.881927	2.4556	2.07831	0.281363	0.784	-4	0.757452	-4.6		0.8683	0.872849	2.71263	1.48659	0.215658	0.77875	0	0.731426	-2
Best	0.989231	0.986275	2.82302	1.70082	0.0541315	0.93	n/a	0.920763	n/a		0.86456	0.89978	2.4556	2.07831	0.281363	0.784	n/a	0.757452	n/a		0.94095	0.948313	2.71263	1.48659	0.191325	0.77875	n/a	0.731426	n/a
